# Supplementary material for: Transcriptomic Analysis in Marine Medaka Gill Reveals That the Hypo-Osmotic Stress Could Alter the Immune Response via the IL17 Signaling Pathway
Source: Int J Mol Sci. 2022 Oct 17;23(20):12417. doi: 10.3390/ijms232012417 (PMC9604416; doi:10.3390/ijms232012417)
Supplement: Supplementary file 1 [file ijms-23-12417-s001.zip]

Archive with 7 entries (6 files):
- ijms-1885953-supplementary/
- ijms-1885953-supplementary/Supplementary File S1.xlsx
- ijms-1885953-supplementary/Supplementary File S2.xlsx
- ijms-1885953-supplementary/Supplementary File S3.xlsx
- ijms-1885953-supplementary/Supplementary File S4.pdf
- ijms-1885953-supplementary/Supplementary File S5.xlsx
- ijms-1885953-supplementary/Supplementary File S6.xlsx
