# Supplementary material for: Transcriptomic Analysis in Marine Medaka Gill Reveals That the Hypo-Osmotic Stress Could Alter the Immune Response via the IL17 Signaling Pathway
Source: Int J Mol Sci. 2022 Oct 17;23(20):12417. doi: 10.3390/ijms232012417 (PMC9604416; doi:10.3390/ijms232012417)
Supplement: Supplementary file 1 [file ijms-23-12417-s001.zip › ijms-1885953-supplementary/Supplementary File S1.xlsx]

## Sheet: GenomeMappingSummary
Supplementary file 1: General sequencing information of the transcriptome.
Sample	Total CleanReads	Total MappingRatio	Uniquely MappingRatio
SFW13	25059274	0.9162	0.8286
SFW14	24945600	0.9151	0.8232
SFW15	24997764	0.9167	0.8283
SFW16	25016331	0.92	0.8316
SW13	24997676	0.9266	0.8428
SW14	24905503	0.9272	0.8434
SW15	24741259	0.9283	0.8463
SW16	24943827	0.9255	0.8408

## Sheet: GeneExpressionSummary
Sample	Total CleanReads	Total MappingRatio	Uniquely MappingRatio	Total GeneNumber
SFW13	25059274	70.15	64.82	24495
SFW14	24945600	73.49	67.59	23330
SFW15	24997764	72.6	66.89	23911
SFW16	25016331	71.95	66.33	23887
SW13	24997676	73.28	68.05	23364
SW14	24905503	72.47	67.16	23402
SW15	24741259	71.8	66.66	23586
SW16	24943827	71.95	66.57	23413

## Sheet: Filter Summary
Sample	Total Raw Reads(M)	Total Clean Reads(M)	Total Clean Bases(Gb)	Clean Reads Q20(%)	Clean Reads Q30(%)	Clean Reads Ratio(%)
SFW13	26.33	25.06	1.25	98.85	92.91	95.17
SFW14	26.33	24.95	1.25	99.05	93.88	94.74
SFW15	26.33	25	1.25	99.05	93.83	94.94
SFW16	26.33	25.02	1.25	98.88	93.02	95.01
SW13	26.33	25	1.25	98.9	93.08	94.94
SW14	26.33	24.91	1.25	98.92	93.2	94.59
SW15	26.06	24.74	1.24	99.07	93.72	94.94
SW16	26.33	24.94	1.25	98.96	93.31	94.73
