# Supplementary material for: Transcriptomic Analysis in Marine Medaka Gill Reveals That the Hypo-Osmotic Stress Could Alter the Immune Response via the IL17 Signaling Pathway
Source: Int J Mol Sci. 2022 Oct 17;23(20):12417. doi: 10.3390/ijms232012417 (PMC9604416; doi:10.3390/ijms232012417)
Supplement: Supplementary file 1 [file ijms-23-12417-s001.zip › ijms-1885953-supplementary/Supplementary File S2.xlsx]

## Sheet: SW-VS-SFW.PossionDis_Method.Gen
Supplementary file 2: List of the 518 DEGs in SW/SFW group.
GeneID	SW-Expression	SFW-Expression	log2FoldChange(SFW/SW)	FDR	Up/Down-Regulation(SFW/SW)	Pvalue	Symbol	Nr Description
NC_018546.1_trna_47939	0.01	360.02	15.1358	1.45429e-71	Up	1.12597e-73	NA
112137185	0.01	202	14.3021	0	Up	0	LOC112137185	XP_004086048.1//sodium/potassium/calcium exchanger 2-like isoform X2 [Oryzias latipes]
112159097	0.01	67.6	12.7228	0	Up	0	LOC112159097	XP_004070568.1//ceramide synthase 5-like [Oryzias latipes]
112138083	0.02	88.21	12.1067	4.4905e-136	Up	1.74701e-138	LOC112138083	XP_020555287.1//voltage-dependent P/Q-type calcium channel subunit alpha-1A-like [Oryzias latipes]
112150222	0.01	24.87	11.2802	6.64261e-283	Up	1.38169e-285	nipal3	XP_008294497.1//PREDICTED: NIPA-like protein 3 [Stegastes partitus]
112158170	0.01	18.15	10.8258	5.37325e-257	Up	1.15905e-259	LOC112158170	XP_020570356.1//hydroperoxide isomerase ALOXE3-like [Oryzias latipes]
112147819	0.01	16.63	10.6996	2.05959e-32	Up	3.4669e-34	LOC112147819	NA
112141657	0.01	7.45	9.5411	5.71037e-137	Up	2.1776e-139	LOC112141657	XP_011480316.1//serine/threonine-protein kinase N2-like [Oryzias latipes]
112154377	0.01	4.42	8.7879	4.35197e-14	Up	1.69479e-15	LOC112154377	XP_011486163.1//uncharacterized protein LOC101167653 isoform X15 [Oryzias latipes]
112139262	0.05	13.93	8.12205	0	Up	0	LOC112139262	XP_020555289.1//complement C3-like [Oryzias latipes]
112140325	0.01	2.28	7.83289	1.00593e-29	Up	1.79014e-31	LOC112140325	XP_011479507.1//cAMP-regulated phosphoprotein 21 isoform X2 [Oryzias latipes];XP_020562969.1//cAMP-regulated phosphoprotein 21 isoform X1 [Oryzias latipes]
112149863	0.01	2.12	7.72792	6.51999e-23	Up	1.5345e-24	LOC112149863	KFO35006.1//Dynein light chain 2, cytoplasmic [Fukomys damarensis];XP_005394096.1//PREDICTED: dynein light chain 2, cytoplasmic [Chinchilla lanigera]
112139205	0.01	1.51	7.2384	1.95362e-49	Up	2.28014e-51	cttnbp2	XP_020557229.1//cortactin-binding protein 2 [Oryzias latipes]
112140636	0.01	0.99	6.62936	1.01865e-05	Up	9.3503e-07	LOC112140636	XP_004074172.1//endothelin-1 [Oryzias latipes]
112147510	0.06	1.56	4.70044	2.34583e-31	Up	4.07522e-33	plb1	XP_004082532.3//phospholipase B1, membrane-associated [Oryzias latipes]
112151899	0.05	1.25	4.64386	3.71298e-05	Up	3.74716e-06	LOC112151899	XP_004069822.1//uncharacterized protein LOC100216002 [Oryzias latipes]
112156770	0.02	0.47	4.55459	0.000252733	Up	3.0062e-05	LOC112156770	XP_004066543.1//beta,beta-carotene 15,15'-dioxygenase [Oryzias latipes]
112139203	0.1	2.25	4.49185	7.83138e-87	Up	4.76622e-89	LOC112139203	XP_007568579.1//PREDICTED: plasma membrane calcium-transporting ATPase 1-like [Poecilia formosa]
112157145	0.59	11.29	4.25819	1.54088e-27	Up	3.0033e-29	fabp2	XP_004084340.1//fatty acid-binding protein, intestinal isoform X1 [Oryzias latipes]
112154141	0.07	1.24	4.14684	2.99079e-11	Up	1.4723e-12	acsl5	XP_014848567.1//PREDICTED: long-chain-fatty-acid--CoA ligase 5 [Poecilia mexicana]
112160128	0.24	3.73	3.95807	2.46952e-22	Up	6.04038e-24	LOC112160128	XP_020566078.1//uncharacterized protein LOC101155997 [Oryzias latipes]
112148511	0.03	0.45	3.90689	0.000589202	Up	7.50772e-05	LOC112148511	XP_020557940.1//trichohyalin-like [Oryzias latipes]
112144938	0.17	2.3	3.75803	3.27446e-11	Up	1.61825e-12	LOC112144938	XP_004068966.1//acidic mammalian chitinase-like [Oryzias latipes]
112161025	0.55	6.72	3.61096	1.01437e-22	Up	2.43034e-24	LOC112161025	XP_011479630.1//apolipoprotein Eb-like [Oryzias latipes]
112153732	0.11	1.29	3.5518	1.66121e-05	Up	1.58628e-06	LOC112153732	XP_004073066.1//transmembrane emp24 domain-containing protein 11-like [Oryzias latipes]
112137389	0.17	1.98	3.54189	2.17048e-09	Up	1.26161e-10	LOC112137389	XP_008289832.1//PREDICTED: mitochondrial uncoupling protein 2-like isoform X1 [Stegastes partitus]
112153919	0.04	0.45	3.49185	0.00058938	Up	7.50772e-05	LOC112153919	XP_018521820.1//PREDICTED: putative all-trans-retinol 13,14-reductase [Lates calcarifer]
112161687	0.1	1.07	3.41954	5.39387e-05	Up	5.60974e-06	LOC112161687	XP_020556801.1//uncharacterized protein LOC110014347 [Oryzias latipes]
112142126	0.17	1.79	3.39635	5.32315e-05	Up	5.52594e-06	LOC112142126	XP_004067875.1//granzyme B(G,H)-like [Oryzias latipes]
112160399	0.04	0.41	3.35755	2.2614e-07	Up	1.64808e-08	LOC112160399	XP_011490431.1//uncharacterized protein LOC105357250 [Oryzias latipes]
112145322	2.68	26.93	3.32891	6.40474e-156	Up	2.04766e-158	LOC112145322	XP_019210863.1//PREDICTED: acidic mammalian chitinase-like [Oreochromis niloticus]
112137866	0.4	3.93	3.29646	6.08737e-09	Up	3.73294e-10	LOC112137866	XP_011618846.1//PREDICTED: uncharacterized protein LOC105419152, partial [Takifugu rubripes]
112162361,RFAM:RF00001	6.4	53.63	3.0669	3.11893e-14	Up	1.19538e-15	NA	XP_020439386.1//uncharacterized protein LOC109950918 [Corvus cornix cornix]
112141766	0.16	1.28	3	7.03889e-07	Up	5.47418e-08	LOC112141766	XP_020555174.1//uncharacterized protein LOC110013351 [Oryzias latipes]
112139829	0.25	1.99	2.99277	0.000166558	Up	1.90483e-05	LOC112139829	NA
112146130	0.19	1.49	2.97124	2.23543e-09	Up	1.30194e-10	LOC112146130	XP_020563746.1//trichohyalin-like [Oryzias latipes]
112149880	0.19	1.45	2.93198	2.37012e-24	Up	5.24036e-26	si	XP_020564077.1//sucrase-isomaltase, intestinal [Oryzias latipes]
112156042	0.09	0.67	2.89616	2.54988e-05	Up	2.4938e-06	LOC112156042	XP_017153874.1//PREDICTED: mucin-2-like [Drosophila miranda]
112156612	0.24	1.75	2.86625	9.77695e-10	Up	5.47202e-11	cd36	XP_004083142.1//platelet glycoprotein 4 [Oryzias latipes]
112141440,RFAM:RF00001	38.46	279.19	2.85982	7.25397e-67	Up	6.23102e-69	NA	XP_020439386.1//uncharacterized protein LOC109950918 [Corvus cornix cornix]
112136463	0.87	6.3	2.85626	9.78369e-10	Up	5.47202e-11	rbp2	XP_004076008.1//retinol-binding protein 2-like [Oryzias latipes]
112162662	3.19	23.07	2.85439	4.02963e-57	Up	4.14434e-59	LOC112162662	XP_004073984.2//zymogen granule membrane protein 16-like isoform X2 [Oryzias latipes]
112141066	0.1	0.72	2.848	0.000228586	Up	2.68728e-05	LOC112141066	XP_012717711.1//homeodomain-interacting protein kinase 2-like [Fundulus heteroclitus]
112145956	0.1	0.7	2.80735	0.000514474	Up	6.48616e-05	LOC112145956	AAN31192.1//ZPC5 [Oryzias latipes]
112162726	0.77	5.18	2.75002	4.06725e-28	Up	7.73938e-30	plac8	XP_005459738.1//PREDICTED: placenta-specific gene 8 protein isoform X2 [Oreochromis niloticus]
112139470	0.1	0.63	2.65535	0.000779187	Up	0.000101657	LOC112139470	XP_013119660.2//PREDICTED: uncharacterized protein LOC106096494 [Oreochromis niloticus]
112136788	0.11	0.69	2.64909	2.10897e-10	Up	1.11862e-11	LOC112136788	XP_004066803.1//semaphorin-5B-like [Oryzias latipes]
112136998	0.6	3.59	2.58095	1.00314e-16	Up	3.2535e-18	LOC112136998	XP_018525470.1//PREDICTED: E3 ubiquitin-protein ligase KEG-like [Lates calcarifer]
112161123	0.04	0.23	2.52356	0.000165237	Up	1.88653e-05	onecut1	XP_020555691.1//hepatocyte nuclear factor 6 isoform X2 [Oryzias latipes];XP_020555688.1//hepatocyte nuclear factor 6 isoform X1 [Oryzias latipes]
112153659	6.27	35.87	2.51624	4.87113e-168	Up	1.44477e-170	LOC112153659	XP_015800692.1//PREDICTED: calcium/calmodulin-dependent protein kinase type 1D-like [Nothobranchius furzeri]
112163316	0.07	0.4	2.51457	0.000465804	Up	5.82412e-05	nefm	XP_004075033.1//neurofilament medium polypeptide [Oryzias latipes]
112150599	0.48	2.71	2.49719	1.00263e-13	Up	4.05904e-15	LOC112150599	XP_004068036.1//interferon-induced protein 44-like [Oryzias latipes]
112152570	4.6	24.82	2.4318	2.08179e-22	Up	5.07598e-24	LOC112152570	NA
112151869	0.1	0.52	2.37851	4.62176e-05	Up	4.74086e-06	LOC112151869	XP_004069823.1//aminopeptidase N-like [Oryzias latipes]
112154626	0.4	2.08	2.37851	3.58537e-09	Up	2.13926e-10	LOC112154626	XP_015838445.1//PREDICTED: myb-like protein X [Tribolium castaneum]
112161054	0.52	2.62	2.33298	7.05587e-07	Up	5.4901e-08	LOC112161054	XP_004074170.1//apolipoprotein A-IV-like [Oryzias latipes]
112158374	0.17	0.82	2.27009	1.26465e-05	Up	1.18081e-06	LOC112158374	AAN31186.1//ZPAX [Oryzias latipes]
112160389	0.23	1.1	2.2578	6.97762e-08	Up	4.81104e-09	ace2	XP_011491380.1//angiotensin-converting enzyme 2 [Oryzias latipes]
112155271	0.11	0.52	2.24101	2.78147e-07	Up	2.05602e-08	LOC112155271	XP_011488254.2//lactase-phlorizin hydrolase-like [Oryzias latipes]
112137515	0.07	0.33	2.23704	0.000537725	Up	6.80208e-05	LOC112137515	XP_011476268.1//cAMP-specific 3',5'-cyclic phosphodiesterase 4B-like [Oryzias latipes]
112158952	0.35	1.62	2.21057	1.97703e-05	Up	1.90385e-06	LOC112158952	XP_004070329.1//keratin, type I cytoskeletal 18-like [Oryzias latipes]
112151411	1.9	8.73	2.19998	3.14778e-56	Up	3.33438e-58	LOC112151411	XP_011487264.1//villin-like protein isoform X1 [Oryzias latipes]
112157514	0.14	0.64	2.19265	3.92593e-10	Up	2.12016e-11	LOC112157514	XP_020558262.1//multiple PDZ domain protein-like isoform X2 [Oryzias latipes]
112140389	1.5	6.81	2.18269	8.10089e-05	Up	8.71842e-06	LOC112140389	XP_004083222.1//poly [ADP-ribose] polymerase 12-like [Oryzias latipes]
112136762	5.93	25.51	2.10496	1.05331e-153	Up	3.40812e-156	LOC112136762	XP_018549880.1//PREDICTED: uncharacterized protein LOC108895509 [Lates calcarifer]
112153730	0.76	3.22	2.08299	3.47065e-12	Up	1.5882e-13	spon2	XP_020562049.1//spondin-2 isoform X1 [Oryzias latipes]
112139831	1.65	6.85	2.05364	3.3483e-58	Up	3.39202e-60	LOC112139831	XP_020555880.1//uncharacterized protein LOC105357792 isoform X1 [Oryzias latipes]
112148438	0.59	2.39	2.01822	4.23266e-09	Up	2.5483e-10	LOC112148438	XP_020556415.1//LOW QUALITY PROTEIN: nuclear factor 7, ovary-like [Oryzias latipes]
112156271	0.09	0.36	2	6.14956e-10	Up	3.36602e-11	LOC112156271	XP_017327881.1//PREDICTED: zonadhesin-like [Ictalurus punctatus]
112158928	0.77	3.01	1.96683	4.72978e-06	Up	4.13384e-07	LOC112158928	XP_004086407.1//pre-rRNA-processing protein TSR2 homolog [Oryzias latipes]
112163196	0.37	1.43	1.95042	1.78218e-07	Up	1.28441e-08	LOC112163196	XP_011479070.2//uncharacterized protein LOC101158037 [Oryzias latipes]
112140154	17.35	63.81	1.87885	4.19218e-94	Up	2.34146e-96	LOC112140154	ACN49156.1//proteasome beta 9 like subunit [Oryzias dancena]
112156080	0.8	2.84	1.82782	6.88608e-07	Up	5.34738e-08	LOC112156080	XP_011485862.1//ubiquitin carboxyl-terminal hydrolase 25-like isoform X1 [Oryzias latipes]
112150586	0.26	0.92	1.82312	5.70424e-07	Up	4.38348e-08	LOC112150586	XP_020558060.1//protein crumbs homolog 1 isoform X3 [Oryzias latipes];XP_011472343.1//protein crumbs homolog 1 isoform X1 [Oryzias latipes]
112163233	3.45	12.18	1.81985	6.369e-126	Up	2.64956e-128	nacc2	XP_004074926.1//nucleus accumbens-associated protein 2-like [Oryzias latipes]
112161320	1.84	6.42	1.80287	0.000268078	Up	3.20834e-05	LOC112161320	NA
112145766	1.84	6.42	1.80287	0.000267991	Up	3.20834e-05	LOC112145766	NA
112136927	1.84	6.42	1.80287	0.000267905	Up	3.20834e-05	LOC112136927	NA
112148705	0.62	2.12	1.77372	5.62957e-06	Up	4.98532e-07	LOC112148705	XP_020556415.1//LOW QUALITY PROTEIN: nuclear factor 7, ovary-like [Oryzias latipes]
112148447	0.13	0.44	1.75899	0.000162869	Up	1.85698e-05	nr6a1	KKF24910.1//Nuclear receptor subfamily 6 group A member 1-A [Larimichthys crocea];XP_007557810.1//PREDICTED: nuclear receptor subfamily 6 group A member 1 isoform X1 [Poecilia formosa]
112150547	0.63	2.13	1.75743	2.22834e-06	Up	1.85402e-07	LOC112150547	XP_020558233.1//interferon-induced protein with tetratricopeptide repeats 1B-like isoform X1 [Oryzias latipes];XP_004068291.1//interferon-induced protein with tetratricopeptide repeats 1B-like isoform X2 [Oryzias latipes]
112145496	0.44	1.48	1.75002	5.87624e-09	Up	3.59442e-10	LOC112145496	XP_014263934.1//PREDICTED: uncharacterized protein K02A2.6-like [Maylandia zebra]
112146462	4.59	15.37	1.74355	7.67121e-11	Up	3.91524e-12	LOC112146462	NA
112148856	0.22	0.73	1.73039	0.00014941	Up	1.68684e-05	aifm3	XP_018525153.1//PREDICTED: apoptosis-inducing factor 3 isoform X1 [Lates calcarifer];XP_022053834.1//apoptosis-inducing factor 3 isoform X3 [Acanthochromis polyacanthus];XP_008280265.1//PREDICTED: apoptosis-inducing factor 3 [Stegastes partitus]
112140150	31.9	105.32	1.72315	1.46267e-283	Up	2.92974e-286	LOC112140150	BAJ07298.1//classical MHC class I molecule, alpha-chain [Oryzias latipes];ACN49159.1//classical MHC class I antigen [Oryzias dancena];BAD93266.1//classical MHC class I molecule, alpha-chain [Oryzias latipes]
112156850	0.45	1.47	1.70782	0.000620416	Up	7.94608e-05	LOC112156850	NA
112139462	3.35	10.81	1.69013	3.41831e-16	Up	1.15212e-17	LOC112139462	XP_004074571.1//torsin-1A-like isoform X2 [Oryzias latipes]
112140633	1.76	5.59	1.66727	4.39158e-14	Up	1.7136e-15	LOC112140633	XP_020556415.1//LOW QUALITY PROTEIN: nuclear factor 7, ovary-like [Oryzias latipes]
112155815	12	37.78	1.65459	2.51365e-59	Up	2.4787e-61	LOC112155815	XP_007543910.2//PREDICTED: CXADR-like membrane protein [Poecilia formosa];XP_004084466.1//myelin protein P0-like [Oryzias latipes]
112156284	3.18	9.96	1.64712	1.70884e-08	Up	1.0874e-09	LOC112156284	XP_018559029.1//PREDICTED: ladderlectin-like isoform X4 [Lates calcarifer]
112151423	21.32	65.71	1.62391	6.78835e-40	Up	9.57026e-42	LOC112151423	NA
112161456	0.78	2.38	1.60942	1.27762e-05	Up	1.19538e-06	LOC112161456	XP_020556961.1//homeodomain-interacting protein kinase 2-like [Oryzias latipes]
112155928	0.47	1.43	1.60528	4.43848e-05	Up	4.53576e-06	batf2	XP_004079818.1//signaling mucin HKR1-like [Oryzias latipes]
112137759	3.3	10.03	1.60378	4.47089e-07	Up	3.38748e-08	LOC112137759	NA
112136727	2.33	7.06	1.59934	3.16511e-11	Up	1.56177e-12	LOC112136727	XP_004078563.1//uncharacterized protein LOC101165669 [Oryzias latipes]
112138887	1.05	3.18	1.59864	0.000838102	Up	0.000110473	LOC112138887	XP_020556922.1//Fc receptor-like protein 4, partial [Oryzias latipes]
112143654	0.21	0.63	1.58496	0.000182142	Up	2.09708e-05	LOC112143654	XP_004078264.1//uncharacterized protein LOC101173090 [Oryzias latipes]
112140061	7.26	21.76	1.58364	2.43667e-09	Up	1.43041e-10	LOC112140061	APD68797.1//MHC class I alpha antigen [Trachinotus ovatus]
112148583	34.51	102.69	1.57321	7.14896e-116	Up	3.08418e-118	LOC112148583	XP_004072295.1//kallikrein-8-like [Oryzias latipes]
112136298	0.62	1.84	1.56937	1.0031e-07	Up	7.04e-09	LOC112136298	XP_020562777.1//MAGUK p55 subfamily member 6 isoform X1 [Oryzias latipes]
112155270	0.53	1.57	1.5667	1.70943e-13	Up	7.05212e-15	LOC112155270	XP_020556419.1//lactase-phlorizin hydrolase-like isoform X2 [Oryzias latipes]
112141320	0.64	1.89	1.56224	0.000240058	Up	2.83324e-05	LOC112141320	XP_021168721.1//uncharacterized protein LOC105921035 [Fundulus heteroclitus]
112143598	2.9	8.52	1.5548	6.54483e-12	Up	3.058e-13	LOC112143598	XP_004078299.1//apolipoprotein A-I-like isoform X2 [Oryzias latipes]
112150594	3.37	9.85	1.54738	2.60335e-27	Up	5.16438e-29	LOC112150594	XP_020558054.1//interferon-induced protein 44-like [Oryzias latipes]
112153280	0.23	0.67	1.54253	1.4794e-05	Up	1.39956e-06	drp2	XP_018515805.1//PREDICTED: LOW QUALITY PROTEIN: dystrophin-related protein 2 [Lates calcarifer]
112141530	4.16	12.09	1.53916	3.6085e-17	Up	1.14672e-18	LOC112141530	NA
112140151	7.35	21.31	1.53571	5.24919e-10	Up	2.85904e-11	LOC112140151	NA
112140808	0.74	2.12	1.51847	0.000665656	Up	8.57678e-05	LOC112140808	XP_014677177.1//PREDICTED: uncharacterized protein K02A2.6-like [Priapulus caudatus]
112144753	144.84	411.76	1.50734	0	Up	0	LOC112144753	ACN49174.1//classical MHC class I antigen [Oryzias luzonensis];ACN49146.1//classical MHC class I antigen [Oryzias dancena]
112145916	0.36	1.02	1.5025	0.000272083	Up	3.26152e-05	LOC112145916	XP_020563746.1//trichohyalin-like [Oryzias latipes]
112140153	24.53	69.33	1.49893	7.68716e-97	Up	4.14546e-99	LOC112140153	BAH05033.1//proteasome subunit, beta type 8, partial [Oryzias dancena]
112159503	5.54	15.6	1.49359	2.97547e-19	Up	8.40114e-21	LOC112159503	XP_019211079.1//PREDICTED: putative nuclease HARBI1 [Oreochromis niloticus]
112138228	2.24	6.27	1.48497	1.09225e-11	Up	5.19178e-13	LOC112138228	XP_020556415.1//LOW QUALITY PROTEIN: nuclear factor 7, ovary-like [Oryzias latipes]
112136571	2.08	5.57	1.42109	3.34716e-13	Up	1.41308e-14	dcst1	XP_020566185.1//DC-STAMP domain-containing protein 1 isoform X1 [Oryzias latipes];XP_020566187.1//DC-STAMP domain-containing protein 1 isoform X3 [Oryzias latipes]
112140149	65.69	174.48	1.40932	0	Up	0	LOC112140149	ACN49159.1//classical MHC class I antigen [Oryzias dancena]
112158453	3.05	8.1	1.40911	4.40018e-29	Up	7.96612e-31	LOC112158453	XP_011490012.1//estrogen-related receptor gamma type 2 isoform X1 [Oryzias latipes]
112154975	1.59	4.22	1.40822	2.87099e-16	Up	9.5991e-18	LOC112154975	XP_004082090.3//uncharacterized protein LOC101173267 isoform X1 [Oryzias latipes]
112140152	12.67	33.18	1.3889	7.88834e-42	Up	1.05741e-43	LOC112140152	ACN49143.1//proteasome subunit beta type 10 [Oryzias dancena]
112145332	9.35	24.45	1.3868	4.13039e-14	Up	1.60532e-15	LOC112145332	XP_022065456.1//retinoid-binding protein 7-like [Acanthochromis polyacanthus]
112163201	1.33	3.47	1.38351	8.81449e-09	Up	5.48338e-10	LOC112163201	XP_011479070.2//uncharacterized protein LOC101158037 [Oryzias latipes]
112137771	2.62	6.81	1.37809	5.48143e-11	Up	2.7575e-12	LOC112137771	XP_011477957.1//C-C motif chemokine 3-like [Oryzias latipes]
112142483	2.23	5.74	1.36401	5.80365e-07	Up	4.46882e-08	LOC112142483	XP_011482003.1//endonuclease domain-containing 1 protein-like [Oryzias latipes]
112150794	0.89	2.29	1.36347	1.20905e-05	Up	1.12285e-06	LOC112150794	XP_017284330.1//PREDICTED: dimethylaniline monooxygenase [N-oxide-forming] 5-like [Kryptolebias marmoratus]
112156045	13.34	34.23	1.3595	1.84344e-06	Up	1.51389e-07	LOC112156045	XP_011491908.2//mucin-5AC-like, partial [Oryzias latipes]
112143958	0.39	1	1.35845	7.27361e-06	Up	6.55608e-07	LOC112143958	ALU63318.1//ATP-binding cassette sub-family B member 4 [Oryzias melastigma]
112142321	3.91	9.96	1.34898	0.000208278	Up	2.42768e-05	LOC112142321	XP_004069508.1//catalase isoform X1 [Oryzias latipes]
112157062	2.89	7.34	1.34471	1.54083e-88	Up	9.14018e-91	LOC112157062	XP_022046345.1//glutamate receptor ionotropic, NMDA 2B-like isoform X3 [Acanthochromis polyacanthus];XP_022046346.1//glutamate receptor ionotropic, NMDA 2B-like isoform X4 [Acanthochromis polyacanthus];XP_018520648.1//PREDICTED: glutamate receptor ionotropic, NMDA 2B-like isoform X1 [Lates calcarifer]
112139079	2.19	5.52	1.33374	3.51377e-06	Up	3.01826e-07	LOC112139079	XP_004079954.1//probable E3 ubiquitin-protein ligase ARI8 [Oryzias latipes]
112141590	30.85	77.73	1.3332	5.10626e-57	Up	5.31062e-59	LOC112141590	XP_020557547.1//rho guanine nucleotide exchange factor 2 [Oryzias latipes]
112136464	4.98	12.44	1.32077	1.12874e-16	Up	3.67392e-18	apoa4	AEA51138.1//apolipoprotein A-I, partial [Oryzias melastigma]
112139281	4.23	10.56	1.31988	1.00998e-06	Up	8.01804e-08	LOC112139281	XP_004074100.2//cell division control protein 42 homolog [Oryzias latipes]
112156357	7.17	17.83	1.31426	3.57204e-13	Up	1.51352e-14	LOC112156357	XP_020567094.1//uncharacterized protein LOC101162002 isoform X8 [Oryzias latipes]
112153990	0.19	0.47	1.30666	1.00284e-05	Up	9.19364e-07	LOC112153990	XP_019218280.1//PREDICTED: SH3 and multiple ankyrin repeat domains protein 3 isoform X1 [Oreochromis niloticus]
112150933	0.6	1.48	1.30256	7.34455e-06	Up	6.63134e-07	ankrd24	XP_020558494.1//ankyrin repeat domain-containing protein 24 [Oryzias latipes]
112138558	14.97	36.76	1.29606	1.59275e-26	Up	3.27618e-28	LOC112138558	XP_004071909.1//ferritin, middle subunit-like [Oryzias latipes]
112157941	0.48	1.17	1.2854	2.85331e-12	Up	1.29141e-13	LOC112157941	XP_011489878.1//apolipoprotein B-100-like [Oryzias latipes]
112158922	0.64	1.56	1.2854	6.14133e-05	Up	6.46282e-06	slc26a3	AQQ13388.1//solute carrier family 26 member 3 [Sciaenops ocellatus]
112147111	0.31	0.75	1.27462	3.77157e-05	Up	3.8121e-06	LOC112147111	XP_019960774.1//PREDICTED: myosin-6 [Paralichthys olivaceus];XP_018533902.1//PREDICTED: myosin-7-like [Lates calcarifer]
112139141	1.57	3.79	1.27143	3.89156e-12	Up	1.78531e-13	LOC112139141	XP_014270063.1//PREDICTED: uncharacterized protein LOC106676961 isoform X6 [Maylandia zebra]
112141304	0.95	2.29	1.26935	0.000113805	Up	1.25943e-05	LOC112141304	XP_005465040.2//PREDICTED: uncharacterized protein LOC102076789 [Oreochromis niloticus]
112148591	24.03	57.82	1.26673	3.22788e-95	Up	1.75314e-97	LOC112148591	XP_004072672.2//urea transporter 2 [Oryzias latipes]
112141940	5.49	13.18	1.26347	3.16345e-09	Up	1.8802e-10	LOC112141940	XP_004074200.1//annexin A2-like [Oryzias latipes]
112156424	4.26	10.2	1.25964	6.06685e-09	Up	3.71802e-10	LOC112156424	XP_004079956.1//putative E3 ubiquitin-protein ligase ARI6 isoform X1 [Oryzias latipes]
112150579	3.91	9.29	1.24851	1.99191e-17	Up	6.22256e-19	LOC112150579	XP_020558233.1//interferon-induced protein with tetratricopeptide repeats 1B-like isoform X1 [Oryzias latipes]
112146610	8.13	19.29	1.24653	2.97658e-18	Up	8.93168e-20	LOC112146610	NA
112148588	414.25	980.24	1.24263	0	Up	0	LOC112148588	XP_011477889.1//Golgi-associated plant pathogenesis-related protein 1-like isoform X1 [Oryzias latipes];XP_004072834.1//Golgi-associated plant pathogenesis-related protein 1-like [Oryzias latipes]
112155965	2.76	6.48	1.23133	8.64762e-05	Up	9.38344e-06	LOC112155965	XP_004079880.1//NEDD8-like [Oryzias latipes];XP_004079881.1//uncharacterized protein DDB_G0292642-like [Oryzias latipes]
112136277	2.11	4.95	1.23019	0.000162793	Up	1.8555e-05	LOC112136277	XP_018976313.1//PREDICTED: uncharacterized protein LOC109107501 [Cyprinus carpio]
112147384	1.17	2.73	1.22239	7.3142e-05	Up	7.80414e-06	LOC112147384	XP_019959720.1//PREDICTED: ras-related protein Rab-6B-like [Paralichthys olivaceus]
112154192	4	9.32	1.22033	5.88444e-18	Up	1.79065e-19	socs2	XP_004084835.1//suppressor of cytokine signaling 2 [Oryzias latipes]
112159465	1.54	3.56	1.20895	9.62056e-07	Up	7.61166e-08	LOC112159465	XP_011475339.1//protein MRVI1-like [Oryzias latipes]
112141901	2.76	6.36	1.20436	0.000502675	Up	6.32192e-05	LOC112141901	XP_004068291.1//interferon-induced protein with tetratricopeptide repeats 1B-like isoform X2 [Oryzias latipes]
112139573	1.94	4.46	1.20099	0.000953816	Up	0.000127489	LOC112139573	XP_019211079.1//PREDICTED: putative nuclease HARBI1 [Oreochromis niloticus]
112142156	4.9	11.18	1.19007	1.5116e-09	Up	8.66398e-11	LOC112142156	XP_004073873.1//tissue factor pathway inhibitor 2 [Oryzias latipes]
112148640	4.1	9.35	1.18934	5.08938e-07	Up	3.8855e-08	LOC112148640	XP_011477163.1//granzyme A-like [Oryzias latipes]
112155881	1.87	4.25	1.18442	8.61159e-05	Up	9.32444e-06	LOC112155881	NA
112156324	2.13	4.84	1.18415	0.000953841	Up	0.000127419	LOC112156324	XP_011485637.1//uncharacterized protein LOC105356375 [Oryzias latipes]
112163430	0.28	0.63	1.16993	0.000953566	Up	0.000127419	LOC112163430	XP_011491307.1//A-kinase anchor protein 12-like isoform X2 [Oryzias latipes]
112148549	2.88	6.47	1.1677	7.394e-21	Up	1.91963e-22	LOC112148549	XP_020561400.1//leukemia inhibitory factor receptor-like [Oryzias latipes]
112155393	6.44	14.44	1.16494	1.52554e-16	Up	5.0301e-18	LOC112155393	XP_011471965.1//granzyme E-like [Oryzias latipes]
112138227	5.18	11.57	1.15936	1.25264e-15	Up	4.39082e-17	LOC112138227	XP_020556415.1//LOW QUALITY PROTEIN: nuclear factor 7, ovary-like [Oryzias latipes]
112144712	4.66	10.39	1.15679	1.69861e-24	Up	3.72948e-26	alpl	XP_004069357.1//alkaline phosphatase, tissue-nonspecific isozyme [Oryzias latipes]
112138878	2.84	6.31	1.15175	2.52308e-06	Up	2.10994e-07	LOC112138878	XP_020567031.1//uncharacterized protein LOC101166004 [Oryzias latipes]
112141400	2.65	5.85	1.14244	3.84648e-05	Up	3.89078e-06	LOC112141400	NA
112140174	481.83	1063.56	1.14231	0	Up	0	LOC112140174	XP_004076404.1//lipocalin-like [Oryzias latipes]
112142546	20.13	44.1	1.13143	2.59311e-30	Up	4.56474e-32	LOC112142546	XP_020564424.1//von Willebrand factor A domain-containing protein 7-like [Oryzias latipes]
112149198	0.16	0.35	1.12928	0.000813866	Up	0.000106808	tenm4	XP_005926594.1//PREDICTED: teneurin-4 isoform X9 [Haplochromis burtoni]
112139327	1.69	3.69	1.1266	1.2298e-05	Up	1.14307e-06	LOC112139327	XP_011479396.1//upstream stimulatory factor 2-like isoform X1 [Oryzias latipes]
112147998	3.06	6.63	1.11548	1.0376e-10	Up	5.34766e-12	LOC112147998	XP_020556415.1//LOW QUALITY PROTEIN: nuclear factor 7, ovary-like [Oryzias latipes]
112148002	1.62	3.5	1.11136	1.8242e-07	Up	1.3168e-08	LOC112148002	XP_020556415.1//LOW QUALITY PROTEIN: nuclear factor 7, ovary-like [Oryzias latipes]
112148586	1.5	3.24	1.11103	0.000254903	Up	3.03594e-05	LOC112148586	XP_020556415.1//LOW QUALITY PROTEIN: nuclear factor 7, ovary-like [Oryzias latipes]
112153554	7.14	15.41	1.10987	9.16471e-08	Up	6.40728e-09	LOC112153554	XP_004073526.1//C-X-C motif chemokine 6-like [Oryzias latipes]
112150543	58.57	125.97	1.10485	1.66057e-58	Up	1.66946e-60	LOC112150543	NA
112161265	73.2	157.11	1.10186	1.02685e-81	Up	6.84274e-84	LOC112161265	XP_004067145.1//cell surface A33 antigen-like [Oryzias latipes]
112138850	2.47	5.26	1.09055	2.98038e-09	Up	1.7691e-10	LOC112138850	XP_015800692.1//PREDICTED: calcium/calmodulin-dependent protein kinase type 1D-like [Nothobranchius furzeri]
112142304	3.07	6.5	1.0822	0.000742125	Up	9.64496e-05	LOC112142304	NA
112137436	1.13	2.38	1.07464	0.000742345	Up	9.64496e-05	LOC112137436	XP_018597421.1//PREDICTED: uncharacterized protein LOC108928125 [Scleropages formosus]
112148951	1.14	2.4	1.074	5.12697e-06	Up	4.49876e-07	LOC112148951	XP_004072175.1//monocarboxylate transporter 13-like [Oryzias latipes]
112139680	4.14	8.67	1.0664	0.000179709	Up	2.0663e-05	LOC112139680	XP_011485888.1//poly [ADP-ribose] polymerase 14-like [Oryzias latipes]
112140155	10.55	22.07	1.06484	1.18457e-10	Up	6.1325e-12	LOC112140155	XP_005808234.1//PREDICTED: proteasome subunit beta type-9 [Xiphophorus maculatus]
112139086	0.93	1.94	1.06075	3.96128e-07	Up	2.98e-08	adamts17	XP_011491725.2//A disintegrin and metalloproteinase with thrombospondin motifs 17-like [Oryzias latipes]
112144642	14.55	30.3	1.0583	5.94043e-39	Up	8.5808e-41	cish	NP_001116394.1//cytokine-inducible SH2-containing protein [Oryzias latipes]
112153304	5.01	10.36	1.04814	7.53716e-09	Up	4.64522e-10	LOC112153304	XP_004073243.2//tumor necrosis factor ligand superfamily member 6-like [Oryzias latipes]
112160724	740.8	1530.59	1.04693	0	Up	0	LOC112160724	AFN02446.1//cytochrome P450 1A [Poecilia vivipara]
112143519	0.33	0.68	1.04307	1.33625e-05	Up	1.2523e-06	LOC112143519	XP_011491668.2//uncharacterized protein LOC101163544 [Oryzias latipes]
112152518	5.45	11.21	1.04046	1.28046e-15	Up	4.50314e-17	LOC112152518	NA
112138203	3.28	6.72	1.03477	2.38755e-05	Up	2.32216e-06	LOC112138203	XP_004070324.1//keratin, type II cytoskeletal 8-like [Oryzias latipes]
112141317	1.15	2.35	1.03103	0.000161063	Up	1.83205e-05	LOC112141317	XP_018950061.1//PREDICTED: uncharacterized protein LOC109079352 [Cyprinus carpio]
112149299	13.35	27.28	1.031	4.28175e-64	Up	3.82638e-66	LOC112149299	XP_022052325.1//zinc finger FYVE domain-containing protein 1-like [Acanthochromis polyacanthus]
112140304	69.34	141.63	1.03037	8.66404e-65	Up	7.64248e-67	LOC112140304	XP_011490740.2//ZP domain-containing protein-like [Oryzias latipes]
112140566	4.8	9.77	1.02532	1.49509e-16	Up	4.92394e-18	LOC112140566	XP_004078388.1//CD83 antigen [Oryzias latipes]
112142181	3.87	7.85	1.02036	2.75374e-06	Up	2.31556e-07	LOC112142181	NA
112155394	7.7	15.6	1.01862	2.73162e-11	Up	1.34261e-12	LOC112155394	XP_004086989.2//granzyme E-like [Oryzias latipes]
112156097	16.25	32.89	1.01721	1.30275e-27	Up	2.52912e-29	LOC112156097	XP_020558054.1//interferon-induced protein 44-like [Oryzias latipes]
112138344	8.92	18.05	1.01688	2.20773e-07	Up	1.60641e-08	LOC112138344	XP_011479209.1//transmembrane protein 238-like [Oryzias latipes]
112150508	2.14	4.31	1.01008	0.000617417	Up	7.90292e-05	LOC112150508	XP_004068155.2//regulator of G-protein signaling 5-like [Oryzias latipes]
112137806	35.04	70.47	1.00801	4.65167e-71	Up	3.63734e-73	LOC112137806	XP_005451560.1//PREDICTED: annexin A3 [Oreochromis niloticus]
112141542	279.01	561.11	1.00797	0	Up	0	LOC112141542	XP_004079988.1//serine protease 27-like [Oryzias latipes]
112159090	2008	0.02	-16.6154	0	Down	0	LOC112159090	XP_018521617.1//PREDICTED: copine-5-like isoform X3 [Lates calcarifer];XP_018521618.1//PREDICTED: copine-5-like isoform X4 [Lates calcarifer]
112150223	956	0.01	-16.5447	0	Down	0	LOC112150223	XP_004067788.1//vitellogenin-like [Oryzias latipes]
112158171	689.75	0.01	-16.0738	0	Down	0	LOC112158171	XP_004083773.1//glial fibrillary acidic protein-like [Oryzias latipes]
112149558	185.25	0.01	-14.1772	4.45101e-21	Down	1.135e-22	LOC112149558	NP_001098133.1//guanylate cyclase OlGC-R1 [Oryzias latipes]
112141656	671.25	0.04	-14.0346	0	Down	0	LOC112141656	XP_004075112.1//protein crumbs homolog 2-like isoform X1 [Oryzias latipes]
112139204	165.5	0.01	-14.0145	0	Down	0	LOC112139204	XP_004075181.1//uncharacterized protein LOC101154883 [Oryzias latipes]
112147130	59.25	0.01	-12.5326	0	Down	0	lrrc53	XP_017277657.1//PREDICTED: uncharacterized protein LOC108239459 [Kryptolebias marmoratus]
112141846	36.55	0.03	-10.2507	4.68733e-100	Down	2.45552e-102	LOC112141846	NA
112139305	340.3	0.28	-10.2472	0	Down	0	LOC112139305	XP_011471802.1//natterin-like protein [Oryzias latipes]
112138082	9.12	0.01	-9.83289	3.34847e-20	Down	9.05444e-22	LOC112138082	XP_017291565.1//PREDICTED: putative nuclease HARBI1 [Kryptolebias marmoratus]
112137184	2.49	0.01	-7.96	1.94905e-23	Down	4.46702e-25	LOC112137184	XP_004066011.1//protein disulfide-isomerase-like [Oryzias latipes]
112153901	2	0.01	-7.64386	0	Down	0	LOC112153901	XP_008399095.1//PREDICTED: potassium voltage-gated channel subfamily A member 1-like [Poecilia reticulata]
112153368	1.33	0.01	-7.05528	2.91548e-08	Down	1.91588e-09	LOC112153368	XP_004073599.1//histone deacetylase 3 [Oryzias latipes]
112152670	1	0.01	-6.64386	1.587e-299	Down	2.99538e-302	ccdc73	XP_011474629.1//coiled-coil domain-containing protein 73 isoform X3 [Oryzias latipes]
112143390	0.89	0.01	-6.47573	0.000493253	Down	6.19012e-05	LOC112143390	XP_004082507.1//uncharacterized protein LOC101157581 [Oryzias latipes]
112139148	4.23	0.05	-6.40259	7.78457e-07	Down	6.10208e-08	LOC112139148	XP_014265188.1//PREDICTED: scavenger receptor cysteine-rich type 1 protein M130-like isoform X1 [Maylandia zebra]
112141849	5.79	0.08	-6.17742	5.41805e-30	Down	9.55844e-32	LOC112141849	XP_004086854.1//microfibril-associated glycoprotein 4-like [Oryzias latipes]
112162626	27.57	0.45	-5.93703	1.92173e-145	Down	6.95822e-148	LOC112162626	XP_004073800.1//zymogen granule membrane protein 16-like [Oryzias latipes]
112156355	0.84	0.02	-5.39232	2.88671e-06	Down	2.43626e-07	LOC112156355	XP_004084108.2//L-amino-acid oxidase-like [Oryzias latipes]
112141025	3.74	0.09	-5.37697	5.50898e-06	Down	4.86792e-07	LOC112141025	XP_015802021.1//PREDICTED: alveolar macrophage chemotactic factor-like [Nothobranchius furzeri]
112157253	66.95	1.66	-5.33383	0	Down	0	LOC112157253	XP_020556157.1//arachidonate 15-lipoxygenase B-like [Oryzias latipes]
112137270	2.5	0.07	-5.15843	0	Down	0	susd5	XP_004074407.2//sushi domain-containing protein 5 [Oryzias latipes]
112157110	30.62	0.88	-5.12083	6.63983e-124	Down	2.81338e-126	LOC112157110	AEB31301.1//hypothetical protein, partial [Epinephelus bruneus]
112152829	1.88	0.06	-4.96963	0.000493101	Down	6.19012e-05	LOC112152829	NP_001098190.2//leptin-A precursor [Oryzias latipes]
112149794	2.5	0.11	-4.50635	0	Down	0	LOC112149794	XP_020563714.1//uncharacterized protein LOC101164736 isoform X2 [Oryzias latipes]
112146446	1.95	0.09	-4.43741	7.2776e-05	Down	7.75948e-06	LOC112146446	XP_004071390.1//hemoglobin subunit beta [Oryzias latipes]
112143701	2.45	0.14	-4.12928	1.08761e-09	Down	6.1207e-11	LOC112143701	XP_011483806.1//carcinoembryonic antigen-related cell adhesion molecule 20-like [Oryzias latipes]
112141134	41.32	2.46	-4.07011	1.40782e-287	Down	2.76564e-290	LOC112141134	NP_001098185.1//collagenase precursor [Oryzias latipes]
112151250	46.67	3.35	-3.80026	0	Down	0	LOC112151250	XP_014887745.1//PREDICTED: inositol monophosphatase 1-like isoform X1 [Poecilia latipinna]
112154995	0.4	0.03	-3.73697	4.37124e-08	Down	2.9365e-09	rnf17	XP_020568539.1//RING finger protein 17 [Oryzias latipes]
112161205	38.12	2.92	-3.70651	3.28362e-53	Down	3.57946e-55	LOC112161205	NA
112162608	42.24	3.49	-3.59731	3.98498e-151	Down	1.33544e-153	LOC112162608	XP_004073800.1//zymogen granule membrane protein 16-like [Oryzias latipes]
112157166	2.16	0.18	-3.58496	6.77428e-23	Down	1.59696e-24	LOC112157166	XP_020556157.1//arachidonate 15-lipoxygenase B-like [Oryzias latipes]
112146953	37.89	3.37	-3.491	4.02574e-113	Down	1.81431e-115	LOC112146953	XP_011476262.1//complement C1q-like protein 2 isoform X1 [Oryzias latipes]
112147844	0.41	0.04	-3.35755	0.000302244	Down	3.65682e-05	samd7	XP_004079574.1//sterile alpha motif domain-containing protein 7 [Oryzias latipes]
112142894	61.15	6.14	-3.31604	2.05234e-76	Down	1.50204e-78	LOC112142894	NA
112146095	14.99	1.52	-3.30186	6.22341e-67	Down	5.32182e-69	LOC112146095	XP_004071352.1//DELTA-sagatoxin-Srs1a-like [Oryzias latipes]
112154799	3.75	0.45	-3.05889	1.01305e-22	Down	2.43108e-24	LOC112154799	XP_011487540.1//interleukin-1 receptor type 2-like [Oryzias latipes]
112136644	6.83	0.82	-3.05819	7.04829e-23	Down	1.66427e-24	LOC112136644	XP_011484077.2//C-type lectin domain family 12 member B-like isoform X1 [Oryzias latipes]
112139656	4.51	0.57	-2.98409	8.02203e-05	Down	8.62428e-06	LOC112139656	XP_011472423.1//tetratricopeptide repeat protein 22 [Oryzias latipes]
112141026	3.46	0.44	-2.9752	0.000138927	Down	1.55725e-05	LOC112141026	XP_012713628.1//C-X-C motif chemokine 11-1 [Fundulus heteroclitus]
112145184	28.75	4.01	-2.84189	1.75371e-166	Down	5.3366e-169	LOC112145184	XP_020559048.1//bactericidal permeability-increasing protein-like [Oryzias latipes]
112144937	1.92	0.27	-2.83007	3.16438e-09	Down	1.88198e-10	LOC112144937	XP_004068965.1//chitinase-3-like protein 1 [Oryzias latipes]
112156408	9.85	1.41	-2.80443	1.20519e-16	Down	3.93668e-18	LOC112156408	XP_012713628.1//C-X-C motif chemokine 11-1 [Fundulus heteroclitus];XP_015802021.1//PREDICTED: alveolar macrophage chemotactic factor-like [Nothobranchius furzeri]
112136276	3.47	0.52	-2.73835	1.27545e-26	Down	2.60878e-28	LOC112136276	XP_020555344.1//uncharacterized protein LOC101166927 isoform X1 [Oryzias latipes]
112155692	10.44	1.58	-2.72413	6.70752e-49	Down	7.88026e-51	serpine1	XP_020567066.1//plasminogen activator inhibitor 1 isoform X1 [Oryzias latipes]
112142188	1.25	0.19	-2.71786	3.04038e-06	Down	2.57884e-07	LOC112142188	XP_004079966.1//HAUS augmin-like complex subunit 3 isoform X1 [Oryzias latipes]
112142662	0.45	0.07	-2.6845	8.86827e-06	Down	8.07542e-07	LOC112142662	XP_003453759.1//PREDICTED: glutamate receptor 4 isoform X3 [Oreochromis niloticus];XP_004551265.1//PREDICTED: glutamate receptor 4 isoform X3 [Maylandia zebra];XP_018525882.1//PREDICTED: glutamate receptor 4 isoform X2 [Lates calcarifer];XP_018525881.1//PREDICTED: glutamate receptor 4 isoform X1 [Lates calcarifer]
112146448	4.14	0.71	-2.54374	4.28986e-05	Down	4.37066e-06	LOC112146448	XP_004071392.1//hemoglobin embryonic subunit alpha-like [Oryzias latipes]
112155644	0.83	0.15	-2.46815	0.000119238	Down	1.32369e-05	LOC112155644	XP_004084108.2//L-amino-acid oxidase-like [Oryzias latipes]
112153498	2.44	0.46	-2.40718	2.00443e-11	Down	9.75926e-13	LOC112153498	XP_011478593.1//cis-aconitate decarboxylase-like [Oryzias latipes]
112140460	3.64	0.69	-2.39927	3.21981e-05	Down	3.21472e-06	LOC112140460	XP_004086854.1//microfibril-associated glycoprotein 4-like [Oryzias latipes]
112151797	10.92	2.14	-2.35129	3.55933e-22	Down	8.73346e-24	LOC112151797	XP_020561606.1//uncharacterized protein LOC110015619 [Oryzias latipes]
112147031,RFAM:RF00604	0.5	0.1	-2.32193	0	Down	0	NA
112145619	38.96	7.9	-2.30207	2.45193e-198	Down	6.42238e-201	LOC112145619	AGN04317.1//cytochrome P450 [Oryzias melastigma]
112144205	2.25	0.46	-2.29022	8.27124e-19	Down	2.41182e-20	LOC112144205	XP_011484737.1//laminin subunit gamma-2-like [Oryzias latipes]
112162520	5.88	1.23	-2.25716	8.31067e-07	Down	6.54328e-08	LOC112162520	XP_004073748.1//ictacalcin-like isoform X1 [Oryzias latipes]
112147912	1.03	0.23	-2.16294	0.000345717	Down	4.22542e-05	LOC112147912	XP_020561390.1//probable isoprenylcysteine alpha-carbonyl methylesterase ICMEL1 isoform X1 [Oryzias latipes]
112140329	7.12	1.59	-2.16285	8.22731e-07	Down	6.47448e-08	LOC112140329	XP_011491392.1//calpain-1 catalytic subunit-like [Oryzias latipes]
112147669	1.52	0.35	-2.11864	9.58872e-13	Down	4.2106e-14	LOC112147669	XP_004079345.2//phosphatidylinositol 4-phosphate 5-kinase type-1 gamma-like isoform X2 [Oryzias latipes];XP_011484976.1//phosphatidylinositol 4-phosphate 5-kinase type-1 gamma-like isoform X1 [Oryzias latipes]
112140298	93.95	22.03	-2.09242	6.20147e-140	Down	2.3171e-142	LOC112140298	XP_011490674.1//cytokine-like protein 1 [Oryzias latipes]
112152617	1.66	0.39	-2.08964	1.86323e-09	Down	1.07368e-10	LOC112152617	XP_020559842.1//protein-glutamine gamma-glutamyltransferase 2-like [Oryzias latipes]
112153067	1.53	0.36	-2.08746	4.76931e-09	Down	2.88242e-10	LOC112153067	XP_020562311.1//LOW QUALITY PROTEIN: uncharacterized protein LOC101163339 [Oryzias latipes]
112152558	5.82	1.37	-2.08684	2.92091e-36	Down	4.4442e-38	LOC112152558	XP_021357132.1//mucin-19-like, partial [Mizuhopecten yessoensis]
112161093	0.56	0.14	-2	8.62716e-05	Down	9.34462e-06	slc12a1	XP_004066948.1//solute carrier family 12 member 1 [Oryzias latipes]
112148302	5.55	1.4	-1.98706	4.71889e-16	Down	1.60683e-17	LOC112148302	AGE44249.1//interleukin 1 beta, partial [Oryzias melastigma]
112144308	1.07	0.27	-1.98658	7.90404e-05	Down	8.49134e-06	LOC112144308	XP_011484599.2//uncharacterized protein LOC101171195 [Oryzias latipes]
112144579	1.77	0.45	-1.97575	4.71356e-16	Down	1.60683e-17	lamb3	XP_020558993.1//laminin subunit beta-3 isoform X2 [Oryzias latipes]
112144114	6.06	1.55	-1.96705	3.13137e-32	Down	5.3072e-34	LOC112144114	XP_020565999.1//sialic acid-binding Ig-like lectin 5 isoform X1 [Oryzias latipes]
112148331	14.81	3.83	-1.95116	2.27361e-41	Down	3.11778e-43	psat1	XP_012721120.1//phosphoserine aminotransferase [Fundulus heteroclitus]
112152509	17.07	4.43	-1.94608	7.61499e-173	Down	2.1706e-175	LOC112152509	XP_020559888.1//carbohydrate sulfotransferase 6-like [Oryzias latipes]
112146872	1.61	0.42	-1.9386	4.2107e-16	Down	1.4273e-17	LOC112146872	XP_020561096.1//uncharacterized protein LOC101165397 [Oryzias latipes]
112154426	10.96	2.9	-1.91812	2.23534e-17	Down	7.01746e-19	LOC112154426	XP_004083033.1//angiopoietin-4-like [Oryzias latipes]
112136837	7.87	2.14	-1.87875	7.79768e-28	Down	1.4988e-29	LOC112136837	XP_004086305.1//olfactomedin-4-like [Oryzias latipes]
112140562	3.75	1.02	-1.87832	8.32139e-05	Down	8.97816e-06	LOC112140562	XP_020565999.1//sialic acid-binding Ig-like lectin 5 isoform X1 [Oryzias latipes]
112159921	1.08	0.3	-1.848	0.000113433	Down	1.25488e-05	gpnmb	XP_011479153.1//protein QNR-71 isoform X2 [Oryzias latipes];XP_004073887.1//protein QNR-71 isoform X1 [Oryzias latipes]
112148638	9.95	2.79	-1.83443	7.70732e-16	Down	2.66302e-17	LOC112148638	XP_008333902.1//PREDICTED: vesicle-associated membrane protein 8-like [Cynoglossus semilaevis]
112136641	3.83	1.09	-1.81302	5.09121e-14	Down	2.00032e-15	LOC112136641	XP_011484078.1//C-type lectin domain family 12 member B-like isoform X1 [Oryzias latipes]
112136344	17.24	5.11	-1.75436	1.44881e-136	Down	5.5807e-139	LOC112136344	XP_020557352.1//electrogenic sodium bicarbonate cotransporter 1 [Oryzias latipes]
112143761	3.89	1.19	-1.70881	5.51553e-13	Down	2.36462e-14	LOC112143761	XP_020565986.1//free fatty acid receptor 2-like [Oryzias latipes]
112154369	204.15	63.65	-1.6814	0	Down	0	ddit4	XP_004080471.1//DNA damage-inducible transcript 4 protein [Oryzias latipes]
112150593	13.46	4.27	-1.65637	1.79862e-37	Down	2.66734e-39	LOC112150593	XP_004068036.1//interferon-induced protein 44-like [Oryzias latipes]
112159083	8.7	2.77	-1.65113	7.34584e-14	Down	2.93992e-15	LOC112159083	XP_004070364.1//L-rhamnose-binding lectin SML-like [Oryzias latipes]
112145706	4.04	1.29	-1.64698	3.96483e-16	Down	1.3409e-17	LOC112145706	XP_004069342.1//rac GTPase-activating protein 1-like [Oryzias latipes]
112162044	3.13	1	-1.64616	2.69954e-09	Down	1.59408e-10	LOC112162044	XP_021179457.1//piggyBac transposable element-derived protein 2-like [Fundulus heteroclitus]
112160860	4.18	1.34	-1.64127	5.14287e-15	Down	1.87997e-16	shcbp1	XP_004086123.1//SHC SH2 domain-binding protein 1 isoform X1 [Oryzias latipes];XP_011492831.1//SHC SH2 domain-binding protein 1 isoform X2 [Oryzias latipes]
112157439	9.04	2.91	-1.6353	7.25877e-27	Down	1.46232e-28	ugdh	XP_004065789.1//UDP-glucose 6-dehydrogenase [Oryzias latipes]
112150663	15.63	5.04	-1.63282	3.68506e-74	Down	2.73956e-76	bcl6	XP_011472697.1//B-cell lymphoma 6 protein isoform X2 [Oryzias latipes]
112147056	1.36	0.44	-1.62803	2.88404e-05	Down	2.84394e-06	LOC112147056	NP_001116384.1//serotransferrin precursor [Oryzias latipes]
112154085	4.81	1.56	-1.62449	1.06065e-22	Down	2.54938e-24	LOC112154085	XP_020567972.1//uncharacterized protein LOC101174539 isoform X6 [Oryzias latipes];XP_004080359.2//uncharacterized protein LOC101174539 isoform X7 [Oryzias latipes];XP_020567973.1//uncharacterized protein LOC101174539 isoform X8 [Oryzias latipes]
112150930	4.03	1.31	-1.62121	2.01055e-11	Down	9.80452e-13	LOC112150930	XP_004068267.2//insulin-like growth factor-binding protein 1 [Oryzias latipes]
112144956	7.07	2.3	-1.62008	7.871e-34	Down	1.26125e-35	mars	XP_011473173.1//methionine--tRNA ligase, cytoplasmic isoform X2 [Oryzias latipes]
112157610	3.15	1.03	-1.61271	5.78063e-08	Down	3.93896e-09	LOC112157610	XP_011490037.1//uncharacterized protein LOC101160375 isoform X3 [Oryzias latipes];XP_011490036.1//uncharacterized protein LOC101160375 isoform X2 [Oryzias latipes]
112151297	2.23	0.74	-1.59145	7.06592e-05	Down	7.52018e-06	LOC112151297	XP_004081211.1//TNFAIP3-interacting protein 1-like [Oryzias latipes]
112153441	20.32	6.85	-1.56872	2.48963e-23	Down	5.72516e-25	LOC112153441	XP_004073398.1//ES1 protein homolog, mitochondrial-like [Oryzias latipes]
112139226	3.13	1.08	-1.53513	4.02144e-11	Down	1.9998e-12	LOC112139226	XP_004086315.1//G2 and S phase-expressed protein 1 isoform X1 [Oryzias latipes];XP_011471173.1//G2 and S phase-expressed protein 1 isoform X2 [Oryzias latipes]
112139928	21.18	7.34	-1.52885	1.87033e-82	Down	1.23195e-84	LOC112139928	XP_020557582.1//myelin-oligodendrocyte glycoprotein-like [Oryzias latipes]
112160778	7.12	2.47	-1.52737	1.09336e-38	Down	1.58776e-40	anln	XP_011479388.1//anillin isoform X4 [Oryzias latipes];XP_008286086.1//PREDICTED: actin-binding protein anillin isoform X3 [Stegastes partitus];XP_011479387.1//anillin isoform X3 [Oryzias latipes]
112142743	0.49	0.17	-1.52725	5.63162e-05	Down	5.88304e-06	cfap54	XP_020564512.1//cilia- and flagella-associated protein 54 isoform X1 [Oryzias latipes]
112139555	5.34	1.86	-1.52154	0.000549049	Down	6.9559e-05	LOC112139555	XP_020559883.1//anillin-like isoform X2 [Oryzias latipes]
112160567	1.37	0.48	-1.51307	9.34288e-05	Down	1.02062e-05	LOC112160567	XP_011492840.1//sodium/hydrogen exchanger 5 [Oryzias latipes]
112160326	31.04	10.92	-1.50716	3.47634e-26	Down	7.23094e-28	LOC112160326	XP_018548388.1//PREDICTED: protein C19orf12 homolog [Lates calcarifer]
112152821	7.84	2.78	-1.49577	2.22682e-09	Down	1.29521e-10	LOC112152821	XP_017259781.1//PREDICTED: integumentary mucin C.1-like [Kryptolebias marmoratus]
112137374	15.32	5.44	-1.49374	2.22289e-41	Down	3.0311e-43	plk1	XP_004066031.1//serine/threonine-protein kinase PLK1 [Oryzias latipes]
112150600	42.53	15.21	-1.48346	1.97461e-85	Down	1.21697e-87	LOC112150600	XP_020558054.1//interferon-induced protein 44-like [Oryzias latipes]
112146029	69.98	25.35	-1.46496	7.57723e-146	Down	2.6852e-148	LOC112146029	NP_001188455.1//tissue inhibitor of metalloproteinase-2b precursor [Oryzias latipes]
112147924	13.78	5.05	-1.44822	2.29714e-21	Down	5.77802e-23	LOC112147924	XP_015224637.1//PREDICTED: cathepsin L1-like [Cyprinodon variegatus]
112158087	16.25	5.96	-1.44706	1.49215e-10	Down	7.79958e-12	LOC112158087	XP_020444221.1//ribonucleoside-diphosphate reductase subunit M2-like [Monopterus albus]
112150792	0.81	0.3	-1.43296	4.97778e-05	Down	5.14824e-06	LOC112150792	XP_008284255.1//PREDICTED: contactin-associated protein-like 4 [Stegastes partitus]
112157371	13.12	4.86	-1.43274	8.68145e-17	Down	2.8023e-18	LOC112157371	XP_004065741.1//heme oxygenase 1 [Oryzias latipes]
112158236	18.02	6.72	-1.42307	1.07412e-48	Down	1.27019e-50	LOC112158236	XP_011490015.1//c-fos protein isoform X1 [Oryzias latipes]
112162140	4.26	1.59	-1.42183	3.26312e-17	Down	1.03445e-18	LOC112162140	XP_011482621.1//rhotekin-2-like isoform X1 [Oryzias latipes]
112163441	12.24	4.58	-1.41818	8.4607e-14	Down	3.40566e-15	cdca8	XP_011479437.1//borealin isoform X1 [Oryzias latipes]
112154278	3.65	1.37	-1.41372	2.09288e-09	Down	1.21408e-10	LOC112154278	XP_020567770.1//monocarboxylate transporter 7 isoform X1 [Oryzias latipes]
112144420	45.29	17.04	-1.41027	1.90738e-145	Down	6.8328e-148	LOC112144420	XP_010285781.1//PREDICTED: B-cell lymphoma 6 protein [Phaethon lepturus]
112146835	32.61	12.28	-1.409	1.87658e-67	Down	1.58304e-69	LOC112146835	XP_018554129.1//PREDICTED: importin subunit alpha-1-like [Lates calcarifer]
112151276	1.59	0.6	-1.40599	0.000243176	Down	2.87754e-05	rbbp8	XP_011487094.1//DNA endonuclease RBBP8 isoform X1 [Oryzias latipes]
112157489	4.42	1.67	-1.4042	8.038e-14	Down	3.22932e-15	melk	XP_011473121.2//maternal embryonic leucine zipper kinase [Oryzias latipes]
112157438	5.84	2.24	-1.38247	5.44747e-22	Down	1.34503e-23	ncapg	XP_011473381.1//condensin complex subunit 3 [Oryzias latipes]
112163494	14.12	5.42	-1.38138	9.86917e-28	Down	1.90457e-29	ccnb1	Q9DGA0.2//RecName: Full=G2/mitotic-specific cyclin-B1
112147865	10.16	3.91	-1.37766	1.90899e-20	Down	5.07378e-22	cdc20	XP_011484919.1//cell division cycle protein 20 homolog isoform X1 [Oryzias latipes]
112145573	13.09	5.07	-1.36841	4.40737e-28	Down	8.40356e-30	ccna2	XP_004086515.1//cyclin-A2 [Oryzias latipes]
112141506	6.29	2.44	-1.36618	1.00351e-13	Down	4.06646e-15	bub1b	NP_001239175.1//mitotic checkpoint serine/threonine-protein kinase BUB1 beta [Oryzias latipes]
112158998	106.58	41.58	-1.35798	3.16385e-170	Down	9.1402e-173	LOC112158998	XP_011475819.1//CCAAT/enhancer-binding protein beta-like [Oryzias latipes]
112154541	6.63	2.59	-1.35606	2.3661e-20	Down	6.31604e-22	dlgap5	XP_004080261.1//disks large-associated protein 5 isoform X5 [Oryzias latipes]
112145920	27.28	10.67	-1.35428	1.15302e-58	Down	1.15031e-60	pmm1	XP_004071986.1//phosphomannomutase 1 [Oryzias latipes]
112147191	15.39	6.03	-1.35176	4.68211e-65	Down	4.11202e-67	LOC112147191	XP_018533067.1//PREDICTED: protein-glutamine gamma-glutamyltransferase K-like [Lates calcarifer]
112153521	7.46	2.93	-1.34827	8.72443e-29	Down	1.60636e-30	hmmr	XP_011478693.1//hyaluronan mediated motility receptor [Oryzias latipes]
112153887	15.07	5.93	-1.34558	3.14327e-83	Down	2.02198e-85	LOC112153887	XP_022060582.1//DNA topoisomerase 2-alpha isoform X2 [Acanthochromis polyacanthus]
112153785	2.59	1.02	-1.34438	2.24534e-08	Down	1.45129e-09	slc7a11	XP_008290185.1//PREDICTED: cystine/glutamate transporter [Stegastes partitus]
112154285	22.52	8.87	-1.3442	1.13957e-14	Down	4.26664e-16	LOC112154285	XP_004080209.1//baculoviral IAP repeat-containing protein 5.2-like [Oryzias latipes]
112136318	75.67	29.87	-1.34102	0	Down	0	st3gal1	NP_001098239.1//CMP-N-acetylneuraminate-beta-galactosamide-alpha-2,3-sialyltransferase 1 [Oryzias latipes]
112140847	13.06	5.19	-1.33135	1.56954e-35	Down	2.4183e-37	tpx2	XP_011471283.1//targeting protein for Xklp2 isoform X2 [Oryzias latipes]
112142678	1.81	0.72	-1.32992	8.33934e-10	Down	4.62244e-11	tonsl	XP_004082569.1//tonsoku-like protein isoform X2 [Oryzias latipes]
112155954	2.79	1.11	-1.32971	1.43712e-08	Down	9.09514e-10	LOC112155954	XP_020569644.1//forkhead box protein M1 isoform X3 [Oryzias latipes];XP_011489547.1//forkhead box protein M1 isoform X1 [Oryzias latipes]
112145288	1.8	0.72	-1.32193	1.19175e-13	Down	4.8568e-15	espl1	XP_004068615.1//separin [Oryzias latipes]
112141908	1.75	0.7	-1.32193	2.85264e-05	Down	2.80748e-06	LOC112141908	XP_008283279.1//PREDICTED: uncharacterized protein LOC103359624 [Stegastes partitus]
112139913	4.86	1.95	-1.31748	3.54346e-06	Down	3.04786e-07	ass1	XP_008324249.1//PREDICTED: argininosuccinate synthase [Cynoglossus semilaevis]
112154914	10.94	4.39	-1.31732	1.38385e-49	Down	1.59915e-51	LOC112154914	XP_004072030.1//uncharacterized protein LOC101161642 [Oryzias latipes]
112160668	6.31	2.54	-1.31281	3.77387e-60	Down	3.67778e-62	cenpf	XP_011490649.1//centromere protein F isoform X1 [Oryzias latipes]
112142460	8.64	3.49	-1.3078	1.26397e-14	Down	4.75674e-16	LOC112142460	XP_011481851.2//uncharacterized protein LOC101171023 isoform X2 [Oryzias latipes];XP_004076507.3//uncharacterized protein LOC101171023 isoform X1 [Oryzias latipes]
112137599	9.95	4.03	-1.30392	1.96652e-16	Down	6.5144e-18	LOC112137599	XP_004066216.1//pyrroline-5-carboxylate reductase 1, mitochondrial-like [Oryzias latipes]
112155568	8.78	3.56	-1.30234	8.62296e-19	Down	2.5177e-20	chaf1b	XP_004081846.1//chromatin assembly factor 1 subunit B [Oryzias latipes]
112152055	3.97	1.61	-1.30208	8.9313e-08	Down	6.23722e-09	LOC112152055	XP_020559369.1//collagen alpha-1(I) chain-like [Oryzias latipes]
112150350	5.03	2.04	-1.30199	1.79616e-49	Down	2.08944e-51	aspm	XP_011472516.1//abnormal spindle-like microcephaly-associated protein [Oryzias latipes];XP_019202418.1//PREDICTED: abnormal spindle-like microcephaly-associated protein isoform X1 [Oreochromis niloticus]
112143793	21.27	8.63	-1.30139	8.22691e-75	Down	6.08438e-77	LOC112143793	XP_011483900.1//meprin A subunit beta-like isoform X2 [Oryzias latipes]
112163162	90.34	36.68	-1.30037	2.6654e-93	Down	1.49897e-95	LOC112163162	KKF33571.1//Low-density lipoprotein receptor-related protein 2 [Larimichthys crocea]
112157830	4.32	1.77	-1.28728	7.29572e-27	Down	1.47258e-28	LOC112157830	XP_011490330.1//kinetochore scaffold 1 isoform X2 [Oryzias latipes];XP_011490329.1//kinetochore scaffold 1 isoform X1 [Oryzias latipes]
112154039	21.59	8.85	-1.28661	7.49306e-135	Down	2.944e-137	mki67	XP_020567561.1//proliferation marker protein Ki-67 isoform X7 [Oryzias latipes];XP_011486234.1//proliferation marker protein Ki-67 isoform X8 [Oryzias latipes]
112158496	3.19	1.31	-1.28399	9.95424e-08	Down	6.9746e-09	LOC112158496	XP_004083866.1//serine/threonine-protein kinase pdik1l-like [Oryzias latipes]
112139609	6.45	2.65	-1.28331	1.74209e-15	Down	6.16016e-17	LOC112139609	XP_011485119.1//kinesin-like protein KIF2C isoform X2 [Oryzias latipes];XP_011485122.1//kinesin-like protein KIF2C isoform X4 [Oryzias latipes]
112149560	3.77	1.55	-1.2823	1.77411e-07	Down	1.27723e-08	LOC112149560	XP_004075978.1//collagenase 3-like [Oryzias latipes]
112161013	9.77	4.02	-1.28116	1.78486e-20	Down	4.73698e-22	atic	XP_004067138.1//bifunctional purine biosynthesis protein PURH [Oryzias latipes]
112141076	10.53	4.34	-1.27874	6.94888e-29	Down	1.27141e-30	LOC112141076	XP_020555366.1//leukotriene B4 receptor 1-like [Oryzias latipes]
112146883	2.3	0.95	-1.27563	2.23662e-09	Down	1.3035e-10	ccnf	XP_004071708.2//cyclin-F [Oryzias latipes]
112142786	5.95	2.46	-1.27423	2.82096e-25	Down	6.0307e-27	LOC112142786	XP_011482007.1//chromosome-associated kinesin KIF4-like [Oryzias latipes]
112162843	25.38	10.5	-1.2733	1.65155e-33	Down	2.67826e-35	LOC112162843	XP_020557463.1//protein phosphatase 1 regulatory subunit 3B-like [Oryzias latipes]
112160663	41.72	17.27	-1.27247	0	Down	0	LOC112160663	XP_020568506.1//fibronectin isoform X1 [Oryzias latipes];XP_011489070.1//fibronectin isoform X2 [Oryzias latipes]
112159799	23.65	9.79	-1.27246	1.38025e-12	Down	6.11414e-14	LOC112159799	XP_004070364.1//L-rhamnose-binding lectin SML-like [Oryzias latipes]
112149064	18.48	7.65	-1.27243	1.41563e-50	Down	1.61952e-52	tacc3	XP_011488655.1//transforming acidic coiled-coil-containing protein 3 [Oryzias latipes]
112151391	1.64	0.68	-1.27009	3.54953e-05	Down	3.5658e-06	mastl	XP_011487376.1//serine/threonine-protein kinase greatwall [Oryzias latipes]
112138483	4.22	1.75	-1.26989	1.37133e-05	Down	1.28888e-06	LOC112138483	XP_020570035.1//tetraspanin-8 [Oryzias latipes]
112148301	6.01	2.5	-1.26544	4.71453e-21	Down	1.20583e-22	LOC112148301	XP_004072134.1//cytoskeleton-associated protein 2-like isoform X1 [Oryzias latipes]
112161823	33.91	14.12	-1.26397	9.31756e-40	Down	1.32077e-41	cdk1	BAB17220.1//serine/threonine kinase cdc2 [Oryzias javanicus]
112152054	3.3	1.38	-1.2578	5.58756e-23	Down	1.3129e-24	cenpe	XP_011490339.1//centromere-associated protein E isoform X1 [Oryzias latipes];XP_020570233.1//centromere-associated protein E isoform X3 [Oryzias latipes];XP_011490340.1//centromere-associated protein E isoform X2 [Oryzias latipes]
112138951	16.08	6.73	-1.25659	1.23768e-12	Down	5.46826e-14	LOC112138951	XP_004068088.1//peptidyl-prolyl cis-trans isomerase FKBP2 [Oryzias latipes]
112142581	7.16	3	-1.255	1.04567e-21	Down	2.59796e-23	kif20a	XP_004076400.1//kinesin-like protein KIF20A [Oryzias latipes]
112152713	4.96	2.08	-1.25376	2.4237e-09	Down	1.42093e-10	arhgef39	XP_004083044.1//rho guanine nucleotide exchange factor 39 [Oryzias latipes]
112162011	2.07	0.87	-1.25054	1.20826e-05	Down	1.12164e-06	mcph1	XP_011482820.1//microcephalin [Oryzias latipes]
112161851	30.67	12.9	-1.24946	3.31337e-31	Down	5.79434e-33	LOC112161851	XP_020557155.1//isoaspartyl peptidase/L-asparaginase [Oryzias latipes]
112156279	514.65	216.73	-1.24769	0	Down	0	LOC112156279	XP_009301087.1//mucin-5AC-like isoform X3 [Danio rerio]
112136855	3.84	1.62	-1.24511	1.59068e-07	Down	1.13904e-08	LOC112136855	XP_004067825.1//uncharacterized protein LOC101171480 isoform X1 [Oryzias latipes]
112158089	47.82	20.18	-1.24469	5.818e-62	Down	5.40094e-64	LOC112158089	XP_007564903.1//PREDICTED: ribonucleoside-diphosphate reductase subunit M2 [Poecilia formosa]
112136631	4.59	1.94	-1.24244	5.29518e-06	Down	4.6688e-07	LOC112136631	XP_020566072.1//low affinity immunoglobulin epsilon Fc receptor-like isoform X1 [Oryzias latipes]
112152411	3.33	1.41	-1.23983	1.2752e-09	Down	7.24028e-11	slc6a15	XP_004086287.1//sodium-dependent neutral amino acid transporter B(0)AT2 [Oryzias latipes]
112157628	10.11	4.29	-1.23673	8.08829e-14	Down	3.25264e-15	LOC112157628	XP_011490102.1//armadillo repeat-containing protein 1-like [Oryzias latipes]
112163241	4.37	1.86	-1.23233	4.97779e-10	Down	2.7093e-11	LOC112163241	XP_011479268.1//shugoshin 1 isoform X1 [Oryzias latipes]
112140184	3.31	1.41	-1.23114	5.74855e-07	Down	4.42196e-08	LOC112140184	XP_020555351.1//ERO1-like protein alpha [Oryzias latipes]
112151491	5.62	2.4	-1.22754	1.46164e-08	Down	9.25594e-10	LOC112151491	XP_019961134.1//PREDICTED: purine nucleoside phosphorylase-like [Paralichthys olivaceus]
112159931	3.13	1.34	-1.22393	9.1973e-07	Down	7.2697e-08	cenpl	XP_004066642.1//centromere protein L [Oryzias latipes]
112157420	4.34	1.86	-1.22239	1.0338e-11	Down	4.898e-13	LOC112157420	XP_011472662.1//rho GTPase-activating protein 19-like isoform X4 [Oryzias latipes]
112158694	6.6	2.83	-1.22166	3.10108e-05	Down	3.08304e-06	LOC112158694	XP_020560505.1//pancreatic progenitor cell differentiation and proliferation factor A-like isoform X1 [Oryzias latipes]
112159209	6.81	2.93	-1.21675	3.88213e-06	Down	3.35112e-07	ube2t	XP_004070530.1//ubiquitin-conjugating enzyme E2 T [Oryzias latipes]
112143337	4.74	2.04	-1.21632	7.96178e-07	Down	6.24712e-08	nipal2	XP_004077670.1//NIPA-like protein 2 [Oryzias latipes]
112151539	4.34	1.87	-1.21466	2.8487e-15	Down	1.02378e-16	ncapg2	XP_004081166.1//condensin-2 complex subunit G2 [Oryzias latipes]
112160623	4.15	1.79	-1.21315	1.90335e-07	Down	1.37614e-08	e2f8	XP_011485667.1//transcription factor E2F8 [Oryzias latipes]
112152700	4.1	1.77	-1.21187	2.92606e-12	Down	1.32659e-13	LOC112152700	XP_018537065.1//PREDICTED: kinesin-like protein KIF23 isoform X1 [Lates calcarifer];XP_020559380.1//kinesin-like protein KIF23 [Oryzias latipes];XP_018537071.1//PREDICTED: kinesin-like protein KIF23 isoform X2 [Lates calcarifer]
112150764	2.06	0.89	-1.21077	1.23726e-11	Down	5.9144e-13	kif14	XP_020557989.1//kinesin-like protein KIF14 [Oryzias latipes]
112145100	7.08	3.06	-1.21022	6.31374e-13	Down	2.73358e-14	aurka	XP_004068742.1//aurora kinase A [Oryzias latipes]
112145021	15.88	6.87	-1.20883	5.36443e-68	Down	4.4633e-70	iars	XP_004068708.1//isoleucine--tRNA ligase, cytoplasmic [Oryzias latipes]
112161148	24.24	10.49	-1.20838	5.50336e-118	Down	2.35304e-120	eprs	XP_020556347.1//bifunctional glutamate/proline--tRNA ligase isoform X3 [Oryzias latipes];XP_011492294.1//bifunctional glutamate/proline--tRNA ligase isoform X2 [Oryzias latipes];XP_020556341.1//bifunctional glutamate/proline--tRNA ligase isoform X1 [Oryzias latipes]
112142822	5.08	2.2	-1.20732	2.43516e-06	Down	2.0336e-07	mis18a	XP_004076259.1//protein Mis18-alpha isoform X1 [Oryzias latipes]
112156185	28.18	12.24	-1.20307	7.51433e-23	Down	1.7772e-24	mad2l1	XP_011471752.1//mitotic spindle assembly checkpoint protein MAD2A isoform X1 [Oryzias latipes];XP_007576665.1//PREDICTED: mitotic spindle assembly checkpoint protein MAD2A-like [Poecilia formosa]
112152285	18.39	8.01	-1.19905	3.06958e-39	Down	4.39846e-41	LOC112152285	XP_020559639.1//protein regulator of cytokinesis 1-like isoform X2 [Oryzias latipes];XP_020559638.1//protein regulator of cytokinesis 1-like isoform X1 [Oryzias latipes]
112147920	10.67	4.65	-1.19826	8.0656e-13	Down	3.5107e-14	LOC112147920	NP_001153906.2//aurora kinase B [Oryzias latipes]
112161035	3.3	1.44	-1.1964	0.000152516	Down	1.7272e-05	ccnb2	Q9DG99.1//RecName: Full=G2/mitotic-specific cyclin-B2
112157038	9.35	4.09	-1.19287	6.20962e-33	Down	1.02852e-34	smc2	XP_004065767.1//structural maintenance of chromosomes protein 2 [Oryzias latipes]
112157054	1.28	0.56	-1.19265	1.1346e-09	Down	6.41574e-11	polq	XP_020562638.1//LOW QUALITY PROTEIN: DNA polymerase theta [Oryzias latipes]
112150929	2.42	1.06	-1.19094	1.64955e-05	Down	1.5726e-06	LOC112150929	XP_011472484.1//E3 ubiquitin-protein ligase RNF14-like [Oryzias latipes]
112158120	9.93	4.35	-1.19078	5.53211e-10	Down	3.0174e-11	nsl1	XP_004087028.2//kinetochore-associated protein NSL1 homolog [Oryzias latipes]
112153687	4.76	2.09	-1.18746	6.00993e-10	Down	3.28728e-11	cenpi	XP_011478241.1//centromere protein I [Oryzias latipes]
112143964	6.47	2.85	-1.1828	1.35356e-20	Down	3.57668e-22	ttk	XP_020557535.1//dual specificity protein kinase TTK isoform X3 [Oryzias latipes];XP_011471581.2//dual specificity protein kinase TTK isoform X1 [Oryzias latipes];XP_020557534.1//dual specificity protein kinase TTK isoform X2 [Oryzias latipes]
112161187	3.2	1.41	-1.18238	1.13537e-09	Down	6.41574e-11	kif18a	XP_004067174.1//kinesin-like protein KIF18A [Oryzias latipes]
112149341	3.99	1.76	-1.18081	1.28713e-23	Down	2.9351e-25	numa1	XP_011481088.1//nuclear mitotic apparatus protein 1 isoform X2 [Oryzias latipes]
112157887	1.45	0.64	-1.17991	4.33704e-10	Down	2.3522e-11	cad	XP_011489670.1//CAD protein [Oryzias latipes]
112144184	12.45	5.5	-1.17864	2.61764e-13	Down	1.09904e-14	LOC112144184	XP_020557467.1//histone H3.3-like [Oryzias latipes]
112157067	3.01	1.33	-1.17834	4.5306e-11	Down	2.26696e-12	haspin	XP_011473389.1//serine/threonine-protein kinase haspin [Oryzias latipes]
112145092	1.67	0.74	-1.17425	1.9051e-07	Down	1.37814e-08	fancd2	XP_017271240.1//PREDICTED: Fanconi anemia group D2 protein [Kryptolebias marmoratus]
112143918	1.51	0.67	-1.17232	8.77746e-06	Down	7.98596e-07	mms22l	XP_011483162.1//protein MMS22-like isoform X1 [Oryzias latipes]
112152860	20.13	8.96	-1.16778	1.59719e-47	Down	1.94412e-49	incenp	NP_001153903.1//inner centromere protein [Oryzias latipes]
112155254	2.2	0.98	-1.16665	0.00017861	Down	2.05228e-05	ska3	XP_011487750.1//spindle and kinetochore-associated protein 3 [Oryzias latipes]
112150646	42.45	18.91	-1.16662	9.24959e-37	Down	1.39309e-38	nmrk2	XP_004085894.1//nicotinamide riboside kinase 2 isoform X1 [Oryzias latipes]
112156281	6.75	3.02	-1.16034	2.24553e-10	Down	1.19538e-11	LOC112156281	XP_017292984.1//PREDICTED: E3 ubiquitin-protein ligase TRIM21-like [Kryptolebias marmoratus]
112149955	234.74	105.35	-1.15587	0	Down	0	LOC112149955	XP_010755416.1//PREDICTED: ATP-sensitive inward rectifier potassium channel 1 [Larimichthys crocea]
112162052	8.54	3.85	-1.14938	1.81838e-25	Down	3.84534e-27	kif11	XP_010740802.2//PREDICTED: kinesin-like protein KIF11 [Larimichthys crocea]
112149723	1.73	0.78	-1.14923	5.83846e-05	Down	6.1261e-06	papln	XP_020555462.1//papilin [Oryzias latipes]
112157627	9.4	4.24	-1.1486	4.15776e-13	Down	1.7713e-14	mtfr2	XP_011490101.1//mitochondrial fission regulator 2 isoform X2 [Oryzias latipes]
112138128	3.79	1.71	-1.1482	5.76623e-05	Down	6.03476e-06	cdca7l	XP_004074040.2//cell division cycle-associated 7-like protein [Oryzias latipes]
112160664	3.28	1.48	-1.1481	9.90387e-11	Down	5.08908e-12	LOC112160664	XP_011471786.1//kinesin-like protein KIF20B isoform X2 [Oryzias latipes]
112140423	4.1	1.85	-1.1481	7.01956e-11	Down	3.57454e-12	LOC112140423	XP_011485797.1//embryonic transglutaminase isoform X1 [Oryzias latipes]
112138479	79.41	35.91	-1.14494	4.23591e-57	Down	4.38912e-59	LOC112138479	XP_004075281.1//claudin-4-like [Oryzias latipes]
112140947	83.61	37.89	-1.14186	1.2118e-103	Down	5.97476e-106	ckb	XP_018531533.1//PREDICTED: creatine kinase B-type isoform X2 [Lates calcarifer];XP_022056728.1//creatine kinase B-type [Acanthochromis polyacanthus]
112161536	2.16	0.98	-1.14018	3.3489e-12	Down	1.52604e-13	kif20b	XP_020565070.1//kinesin-like protein KIF20B isoform X2 [Oryzias latipes]
112144028	5.31	2.41	-1.13968	5.85409e-21	Down	1.50857e-22	kif15	XP_011488654.1//kinesin-like protein KIF15 [Oryzias latipes]
112156285	377.88	171.63	-1.13863	1.10608e-41	Down	1.49545e-43	LOC112156285	NA
112140518	3.61	1.64	-1.1383	8.08906e-10	Down	4.47436e-11	depdc1b	XP_011471605.1//DEP domain-containing protein 1B [Oryzias latipes]
112149235	3.44	1.57	-1.13164	2.07687e-09	Down	1.20239e-10	plk4	XP_011488662.1//serine/threonine-protein kinase PLK4 [Oryzias latipes]
112145026	3.33	1.52	-1.13145	7.29315e-06	Down	6.58212e-07	traip	XP_004069146.1//E3 ubiquitin-protein ligase TRAIP [Oryzias latipes]
112163437	2.08	0.95	-1.13058	0.000859398	Down	0.000113942	skp2	XP_004075110.1//S-phase kinase-associated protein 2 [Oryzias latipes]
112140963	4.7	2.15	-1.12832	6.77642e-05	Down	7.18074e-06	LOC112140963	AHF58592.1//11-beta-hydroxysteroid dehydrogenase, partial [Oryzias melastigma]
112149882	12.43	5.69	-1.12733	5.38076e-21	Down	1.38037e-22	rpa1	XP_004075379.1//replication protein A 70 kDa DNA-binding subunit [Oryzias latipes]
112153767	3.84	1.76	-1.12553	1.3325e-07	Down	9.4647e-09	LOC112153767	XP_004073553.1//acidic repeat-containing protein [Oryzias latipes]
112150351	3.05	1.4	-1.12338	1.2559e-08	Down	7.92406e-10	depdc1	XP_011472514.1//DEP domain-containing protein 1A isoform X1 [Oryzias latipes];XP_011472515.1//DEP domain-containing protein 1A isoform X2 [Oryzias latipes]
112158861	32.56	14.95	-1.12296	2.78975e-147	Down	9.67132e-150	LOC112158861	XP_018538362.1//PREDICTED: cryptochrome-1-like [Lates calcarifer]
112143413	4.09	1.88	-1.12137	2.77508e-06	Down	2.33778e-07	trip13	XP_004077891.1//pachytene checkpoint protein 2 homolog [Oryzias latipes]
112154667	5.87	2.7	-1.1204	6.61945e-14	Down	2.64156e-15	cep55	XP_011486283.1//centrosomal protein of 55 kDa [Oryzias latipes]
112160964	3.78	1.74	-1.1193	1.3378e-13	Down	5.4726e-15	kif23	XP_018539020.1//PREDICTED: kinesin-like protein KIF23 isoform X2 [Lates calcarifer];XP_019131336.1//PREDICTED: kinesin-like protein KIF23 isoform X3 [Larimichthys crocea];XP_010730958.1//PREDICTED: kinesin-like protein KIF23 isoform X5 [Larimichthys crocea];XP_013120528.1//PREDICTED: kinesin-like protein KIF23 isoform X3 [Oreochromis niloticus]
112149242	7.77	3.58	-1.11796	1.41523e-16	Down	4.6391e-18	LOC112149242	XP_011489096.1//M-phase inducer phosphatase 2 isoform X1 [Oryzias latipes]
112136972	3.95	1.82	-1.11791	1.42688e-12	Down	6.34266e-14	ect2	XP_011492798.1//protein ECT2 isoform X3 [Oryzias latipes];XP_020558502.1//protein ECT2 isoform X2 [Oryzias latipes];XP_004067623.1//protein ECT2 isoform X5 [Oryzias latipes];XP_011492792.1//protein ECT2 isoform X1 [Oryzias latipes];XP_011492805.1//protein ECT2 isoform X4 [Oryzias latipes];XP_011492812.1//protein ECT2 isoform X6 [Oryzias latipes]
112151740	4.01	1.85	-1.11608	0.000236826	Down	2.78962e-05	ska1	XP_004086259.1//spindle and kinetochore-associated protein 1 [Oryzias latipes]
112148758	2.99	1.38	-1.11548	2.05338e-12	Down	9.19872e-14	cdca2	XP_011477841.2//cell division cycle-associated protein 2 [Oryzias latipes]
112142445	10.94	5.05	-1.11526	3.23272e-21	Down	8.16866e-23	LOC112142445	XP_004076714.3//uncharacterized protein LOC101161326 isoform X2 [Oryzias latipes];XP_011482149.2//uncharacterized protein LOC101161326 isoform X1 [Oryzias latipes]
112139249	1.77	0.82	-1.11005	0.000845155	Down	0.000111663	LOC112139249	XP_004073541.1//ankyrin repeat domain-containing protein SOWAHA [Oryzias latipes]
112154595	4.31	2	-1.10769	2.04964e-10	Down	1.084e-11	cenpt	XP_011486321.1//centromere protein T [Oryzias latipes]
112145675	10.81	5.02	-1.10661	1.52645e-20	Down	4.0394e-22	kifc1	XP_004074113.2//carboxy-terminal kinesin 2 [Oryzias latipes]
112154206	9.84	4.58	-1.10331	3.68167e-17	Down	1.17139e-18	kif22	XP_004080353.1//kinesin-like protein KIF22 [Oryzias latipes]
112151283	163.68	76.21	-1.10283	6.62377e-231	Down	1.58189e-233	LOC112151283	CBN81773.1//Leukocyte elastase inhibitor [Dicentrarchus labrax];XP_020501031.1//leukocyte elastase inhibitor-like isoform X3 [Labrus bergylta]
112145074	2.96	1.38	-1.10093	1.07492e-20	Down	2.81142e-22	LOC112145074	XP_020558625.1//serine/threonine-protein kinase WNK2-like [Oryzias latipes];XP_022055869.1//serine/threonine-protein kinase WNK2-like isoform X7 [Acanthochromis polyacanthus];XP_020442365.1//serine/threonine-protein kinase WNK2-like isoform X6 [Monopterus albus]
112140996	1.63	0.76	-1.1008	4.10243e-05	Down	4.16706e-06	LOC112140996	XP_005460298.1//PREDICTED: sodium-dependent multivitamin transporter [Oreochromis niloticus]
112160910	3.26	1.52	-1.1008	5.63198e-12	Down	2.60762e-13	diaph3	XP_008273742.1//PREDICTED: protein diaphanous homolog 3 [Stegastes partitus]
112156675	10.55	4.92	-1.10051	3.41823e-14	Down	1.31273e-15	LOC112156675	XP_006628335.1//PREDICTED: natterin-like protein [Lepisosteus oculatus]
112150372	3.58	1.67	-1.10011	2.89095e-07	Down	2.1414e-08	haus5	XP_011472881.1//HAUS augmin-like complex subunit 5 [Oryzias latipes]
112137445	17.72	8.27	-1.09942	1.86296e-13	Down	7.69266e-15	tk1	XP_004066219.1//thymidine kinase, cytosolic [Oryzias latipes]
112152611	6.55	3.06	-1.09796	3.08377e-16	Down	1.03343e-17	LOC112152611	XP_011474737.1//anillin-like isoform X6 [Oryzias latipes];XP_020559883.1//anillin-like isoform X2 [Oryzias latipes];XP_011474736.1//anillin-like isoform X5 [Oryzias latipes];XP_011474732.1//anillin-like isoform X1 [Oryzias latipes];XP_011474735.1//anillin-like isoform X4 [Oryzias latipes];XP_011474734.1//anillin-like isoform X3 [Oryzias latipes]
112146595	12.44	5.84	-1.09095	0.000190679	Down	2.20198e-05	cenpx	XP_020560952.1//centromere protein X [Oryzias latipes]
112140561	4.6	2.16	-1.0906	2.1818e-06	Down	1.81277e-07	LOC112140561	XP_020565999.1//sialic acid-binding Ig-like lectin 5 isoform X1 [Oryzias latipes]
112143627	8.36	3.93	-1.08897	3.68539e-29	Down	6.62948e-31	ncapd2	XP_011483734.1//condensin complex subunit 1 isoform X1 [Oryzias latipes]
112148821	7.93	3.73	-1.08815	4.42893e-16	Down	1.50298e-17	ndc80	XP_004072297.2//kinetochore protein NDC80 homolog [Oryzias latipes]
112137982	32.67	15.37	-1.08785	9.22212e-61	Down	8.77418e-63	hspd1	XP_004086930.1//60 kDa heat shock protein, mitochondrial [Oryzias latipes]
112150205	2.21	1.04	-1.08746	1.27435e-05	Down	1.19183e-06	cunh1orf112	XP_004068465.1//LOW QUALITY PROTEIN: uncharacterized protein C1orf112 homolog [Oryzias latipes]
112159469	5.11	2.41	-1.08429	5.65773e-09	Down	3.44768e-10	LOC112159469	XP_011475341.1//uncharacterized protein LOC101162837 isoform X1 [Oryzias latipes];XP_020560277.1//uncharacterized protein LOC101162837 isoform X2 [Oryzias latipes]
112145010	8.12	3.83	-1.08414	3.66985e-10	Down	1.98046e-11	nuf2	XP_011473502.2//kinetochore protein Nuf2 [Oryzias latipes]
112140165	131.3	61.99	-1.08276	3.57198e-290	Down	6.87952e-293	LOC112140165	XP_020561560.1//eosinophil peroxidase-like [Oryzias latipes]
112159528	38.6	18.28	-1.07833	2.99778e-88	Down	1.78982e-90	LOC112159528	XP_015822787.1//PREDICTED: 5'-nucleotidase domain-containing protein 2 [Nothobranchius furzeri]
112143606	2.85	1.35	-1.078	0.0006798	Down	8.77474e-05	LOC112143606	XP_011483448.1//uncharacterized protein LOC105355917 [Oryzias latipes]
112161606	2.09	0.99	-1.078	5.36368e-05	Down	5.57214e-06	LOC112161606	XP_011482771.2//rho GTPase-activating protein 19-like [Oryzias latipes]
112150937	11.31	5.36	-1.07729	9.92751e-07	Down	7.85834e-08	LOC112150937	XP_020558374.1//cyclin-dependent kinases regulatory subunit 1-like [Oryzias latipes]
112141541	6.2	2.94	-1.07645	2.66499e-07	Down	1.96582e-08	ccnb3	XP_004079989.1//G2/mitotic-specific cyclin-B3 [Oryzias latipes]
112137324	5.08	2.41	-1.0758	3.2929e-05	Down	3.2915e-06	mnd1	XP_004066009.1//meiotic nuclear division protein 1 homolog [Oryzias latipes]
112159085	25.5	12.1	-1.07549	0.000825683	Down	0.000108581	LOC112159085	XP_006785807.1//PREDICTED: L-rhamnose-binding lectin CSL2-like [Neolamprologus brichardi]
112151196	12.01	5.71	-1.07267	1.13938e-11	Down	5.42458e-13	tyms	XP_004081178.1//thymidylate synthase [Oryzias latipes]
112140032	3.26	1.55	-1.0726	1.62262e-06	Down	1.32192e-07	suv39h1	XP_004086400.1//histone-lysine N-methyltransferase SUV39H1 isoform X1 [Oryzias latipes]
112143679	18.88	8.98	-1.07207	2.88232e-25	Down	6.173e-27	cdca3	XP_004078035.1//cell division cycle-associated protein 3 [Oryzias latipes]
112143311	1.87	0.89	-1.07116	0.000216539	Down	2.5298e-05	rad54b	XP_011483538.1//DNA repair and recombination protein RAD54B [Oryzias latipes]
112156371	21.32	10.16	-1.06931	1.56925e-63	Down	1.43862e-65	gal3st3	XP_004079979.2//galactose-3-O-sulfotransferase 3 [Oryzias latipes]
112151103	2.83	1.35	-1.06784	0.000415816	Down	5.14464e-05	agtr1	XP_011487272.1//type-1 angiotensin II receptor [Oryzias latipes]
112152911	5.96	2.85	-1.06435	1.74613e-11	Down	8.45454e-13	LOC112152911	XP_004069966.1//neuroepithelial cell-transforming gene 1 protein-like [Oryzias latipes]
112148507	7.41	3.55	-1.06165	5.92429e-14	Down	2.35502e-15	ncaph	XP_011477869.1//condensin complex subunit 2 [Oryzias latipes]
112153688	1.73	0.83	-1.05959	0.000286954	Down	3.45746e-05	adam19	XP_011478666.2//disintegrin and metalloproteinase domain-containing protein 19 isoform X2 [Oryzias latipes]
112140478	3.48	1.67	-1.05924	8.70105e-09	Down	5.40946e-10	LOC112140478	XP_011479387.1//anillin isoform X3 [Oryzias latipes]
112144806	183.37	88.11	-1.05738	0	Down	0	LOC112144806	XP_004086177.1//peptidyl-prolyl cis-trans isomerase FKBP5-like isoform X1 [Oryzias latipes]
112158287	1.29	0.62	-1.05703	0.000298378	Down	3.6066e-05	tnfrsf21	XP_020555913.1//tumor necrosis factor receptor superfamily member 21-like [Oryzias latipes]
112146411	4.97	2.39	-1.05624	1.43083e-13	Down	5.8697e-15	arhgap11a	XP_011488748.1//rho GTPase-activating protein 11A isoform X2 [Oryzias latipes];XP_011488747.1//rho GTPase-activating protein 11A isoform X1 [Oryzias latipes]
112159032	51.87	24.99	-1.05355	6.68723e-105	Down	3.27136e-107	mmp9	NP_001098350.1//matrix metalloproteinase-9 precursor [Oryzias latipes]
112150232	3.86	1.86	-1.0533	1.874e-05	Down	1.79669e-06	haus8	XP_004068393.1//HAUS augmin-like complex subunit 8 isoform X1 [Oryzias latipes]
112154291	3.98	1.92	-1.05166	6.68525e-07	Down	5.1837e-08	pkmyt1	XP_004080340.1//membrane-associated tyrosine- and threonine-specific cdc2-inhibitory kinase [Oryzias latipes]
112145269	35.73	17.24	-1.05138	2.41564e-20	Down	6.4576e-22	ube2c	XP_004068939.1//ubiquitin-conjugating enzyme E2 C [Oryzias latipes]
112139418	8.28	4	-1.04963	2.9018e-15	Down	1.04622e-16	LOC112139418	XP_004086456.1//uncharacterized protein LOC101170409 isoform X2 [Oryzias latipes]
112153054	4.3	2.08	-1.04775	4.77295e-08	Down	3.2321e-09	tmem173	XP_011478812.1//stimulator of interferon genes protein [Oryzias latipes]
112160639	6.22	3.01	-1.04715	2.03608e-06	Down	1.68621e-07	gins2	XP_020570295.1//DNA replication complex GINS protein PSF2 [Oryzias latipes]
112163185	16.9	8.18	-1.04685	1.19552e-26	Down	2.44068e-28	LOC112163185	XP_004075126.1//mixed lineage kinase domain-like protein [Oryzias latipes]
112136839	17.72	8.58	-1.04633	7.5249e-21	Down	1.95941e-22	LOC112136839	XP_004086306.1//olfactomedin-4-like [Oryzias latipes]
112145855	5.71	2.77	-1.0436	1.01387e-06	Down	8.06064e-08	dsn1	XP_004071413.2//uncharacterized protein LOC101159673 [Oryzias latipes]
112145776	1.77	0.86	-1.04134	9.71062e-11	Down	4.9823e-12	LOC112145776	XP_020558959.1//citron Rho-interacting kinase isoform X1 [Oryzias latipes];XP_008292992.1//PREDICTED: citron Rho-interacting kinase-like [Stegastes partitus];XP_011473460.1//citron Rho-interacting kinase isoform X3 [Oryzias latipes];XP_011473457.1//citron Rho-interacting kinase isoform X2 [Oryzias latipes]
112141679	5.31	2.58	-1.04134	7.81397e-05	Down	8.38254e-06	LOC112141679	XP_018520423.1//PREDICTED: C-type lectin domain family 4 member M-like isoform X1 [Lates calcarifer]
112150014	4.71	2.29	-1.04038	6.87337e-10	Down	3.77544e-11	g2e3	XP_011488435.1//G2/M phase-specific E3 ubiquitin-protein ligase [Oryzias latipes]
112153057	44.45	21.64	-1.03848	2.05305e-28	Down	3.8592e-30	LOC112153057	XP_004073619.1//DNA damage-inducible transcript 4-like protein [Oryzias latipes]
112136747	3.14	1.53	-1.03723	0.000555853	Down	7.04638e-05	LOC112136747	XP_004078473.1//uncharacterized protein LOC101164092 [Oryzias latipes];XP_004078474.1//uncharacterized protein LOC101164342 isoform X1 [Oryzias latipes]
112140982	12.41	6.05	-1.0365	7.74794e-16	Down	2.68004e-17	esco2	NP_001191718.1//N-acetyltransferase ESCO2 [Oryzias latipes]
112155149	16.43	8.01	-1.03646	3.69568e-65	Down	3.23146e-67	irs2	XP_004082051.2//insulin receptor substrate 2 [Oryzias latipes]
112152924	2.09	1.02	-1.03493	6.14274e-08	Down	4.1999e-09	rag1	XP_004070148.1//V(D)J recombination-activating protein 1 [Oryzias latipes]
112150407	20.61	10.06	-1.03471	6.13597e-30	Down	1.08723e-31	cth	XP_004067952.2//cystathionine gamma-lyase [Oryzias latipes]
112158272	1.74	0.85	-1.03355	0.000274847	Down	3.29994e-05	gen1	XP_011489949.1//flap endonuclease GEN homolog 1 [Oryzias latipes]
112138918	9.94	4.86	-1.03229	2.39461e-07	Down	1.75715e-08	LOC112138918	XP_008294043.1//PREDICTED: interleukin-20 receptor subunit beta-like [Stegastes partitus]
112159818	9.5	4.65	-1.0307	8.39461e-20	Down	2.32492e-21	racgap1	XP_011475839.1//LOW QUALITY PROTEIN: rac GTPase-activating protein 1-like [Oryzias latipes]
112148590	3	1.47	-1.02915	9.55463e-16	Down	3.3197e-17	pole	XP_014194856.1//PREDICTED: DNA polymerase epsilon catalytic subunit A [Haplochromis burtoni]
112137572	5.4	2.65	-1.02697	1.14847e-14	Down	4.3044e-16	LOC112137572	XP_004066360.1//nuclear factor interleukin-3-regulated protein-like [Oryzias latipes]
112153414	4.75	2.34	-1.02142	1.10009e-05	Down	1.01445e-06	LOC112153414	XP_004073593.1//centromere protein U [Oryzias latipes]
112152942	4.65	2.3	-1.0156	1.45296e-10	Down	7.57794e-12	wee1	XP_004069435.1//wee1-like protein kinase [Oryzias latipes]
112148632	25.34	12.54	-1.01488	4.65309e-46	Down	5.8251e-48	LOC112148632	XP_008286368.1//PREDICTED: threonine--tRNA ligase, cytoplasmic [Stegastes partitus]
112143232	2.93	1.45	-1.01485	2.82185e-05	Down	2.775e-06	ccne2	XP_020566012.1//G1/S-specific cyclin-E2 [Oryzias latipes]
112144887	3.92	1.94	-1.0148	7.35399e-10	Down	4.04794e-11	tcf19	ACN49166.1//transcription factor 19 [Oryzias dancena]
112153897	4.98	2.47	-1.01163	2.26735e-07	Down	1.65416e-08	LOC112153897	XP_011486172.1//NADPH oxidase organizer 1-like [Oryzias latipes]
112137467	4.01	1.99	-1.01083	1.93267e-05	Down	1.85518e-06	LOC112137467	XP_020556172.1//uncharacterized protein LOC101166773 [Oryzias latipes]
112148462	2.13	1.06	-1.00679	6.92378e-11	Down	3.5231e-12	kntc1	XP_020561554.1//kinetochore-associated protein 1 [Oryzias latipes]
112153607	2.59	1.29	-1.00558	2.6972e-06	Down	2.26282e-07	pigg	XP_011478799.2//GPI ethanolamine phosphate transferase 2 [Oryzias latipes]
112144626	5.24	2.62	-1	1.50952e-11	Down	7.29728e-13	LOC112144626	XP_011482356.1//condensin-2 complex subunit D3 isoform X1 [Oryzias latipes]
112157936	3.06	1.53	-1	0.000294291	Down	3.5504e-05	nek2	XP_004083490.1//serine/threonine-protein kinase Nek2 isoform X1 [Oryzias latipes]
112141457	0.02	0.01	-1	1.05699e-05	Down	9.72672e-07	egf	XP_020557413.1//pro-epidermal growth factor [Oryzias latipes]
112154310	1.46	0.73	-1	0.000599163	Down	7.6485e-05	brca1	XP_011486263.1//breast cancer type 1 susceptibility protein [Oryzias latipes]
