# Supplementary material for: Transcriptomic Analysis in Marine Medaka Gill Reveals That the Hypo-Osmotic Stress Could Alter the Immune Response via the IL17 Signaling Pathway
Source: Int J Mol Sci. 2022 Oct 17;23(20):12417. doi: 10.3390/ijms232012417 (PMC9604416; doi:10.3390/ijms232012417)
Supplement: Supplementary file 1 [file ijms-23-12417-s001.zip › ijms-1885953-supplementary/Supplementary File S3.xlsx]

## Sheet: FW-VS-SFW.PossionDis_Method.upd
Supplementary file 3: Gene ontology of DEGs identified in SW/SFW group.
Ontology	GO_term	Up/Down-regulation	Number	Genes	Symbol
biological_process	locomotion	up	4	112137366	gne
biological_process	locomotion	up	4	112147570	LOC112147570
biological_process	locomotion	up	4	112143153	LOC112143153
biological_process	locomotion	up	4	112147069	irf4
biological_process	locomotion	down	2	112163236	ptges
biological_process	locomotion	down	2	112148627	dnaaf2
biological_process	multi-organism process	up	1	112156612	cd36
biological_process	multi-organism process	down	1	112148369	LOC112148369
cellular_component	membrane-enclosed lumen	up	1	112163402	LOC112163402
cellular_component	membrane-enclosed lumen	down	6	112146401	hadha
cellular_component	membrane-enclosed lumen	down	6	112140159	LOC112140159
cellular_component	membrane-enclosed lumen	down	6	112137982	hspd1
cellular_component	membrane-enclosed lumen	down	6	112139004	c1qbp
cellular_component	membrane-enclosed lumen	down	6	112137992	hspe1
cellular_component	membrane-enclosed lumen	down	6	112142745	dlat
cellular_component	cell part	up	37	112145032	prph
cellular_component	cell part	up	37	112145920	pmm1
cellular_component	cell part	up	37	112158822	LOC112158822
cellular_component	cell part	up	37	112150258	LOC112150258
cellular_component	cell part	up	37	112158236	LOC112158236
cellular_component	cell part	up	37	112140208	LOC112140208
cellular_component	cell part	up	37	112160148	LOC112160148
cellular_component	cell part	up	37	112145362	LOC112145362
cellular_component	cell part	up	37	112142907	LOC112142907
cellular_component	cell part	up	37	112152998	LOC112152998
cellular_component	cell part	up	37	112142886	LOC112142886
cellular_component	cell part	up	37	112146694	LOC112146694
cellular_component	cell part	up	37	112156371	gal3st3
cellular_component	cell part	up	37	112140154	LOC112140154
cellular_component	cell part	up	37	112154369	ddit4
cellular_component	cell part	up	37	112136318	st3gal1
cellular_component	cell part	up	37	112136369	LOC112136369
cellular_component	cell part	up	37	112139847	LOC112139847
cellular_component	cell part	up	37	112160152	LOC112160152
cellular_component	cell part	up	37	112148827	elovl7
cellular_component	cell part	up	37	112142537	gng3
cellular_component	cell part	up	37	112137354	LOC112137354
cellular_component	cell part	up	37	112143285	zbtb32
cellular_component	cell part	up	37	112149400	LOC112149400
cellular_component	cell part	up	37	112160307	LOC112160307
cellular_component	cell part	up	37	112139435	LOC112139435
cellular_component	cell part	up	37	112161373	LOC112161373
cellular_component	cell part	up	37	112136535	LOC112136535
cellular_component	cell part	up	37	112163402	LOC112163402
cellular_component	cell part	up	37	112158952	LOC112158952
cellular_component	cell part	up	37	112147069	irf4
cellular_component	cell part	up	37	112157090	LOC112157090
cellular_component	cell part	up	37	112148853	egr3
cellular_component	cell part	up	37	112142384	LOC112142384
cellular_component	cell part	up	37	112145129	galnt16
cellular_component	cell part	up	37	112139281	LOC112139281
cellular_component	cell part	up	37	112149594	barx2
cellular_component	cell part	down	75	112148627	dnaaf2
cellular_component	cell part	down	75	112159309	LOC112159309
cellular_component	cell part	down	75	112163055	LOC112163055
cellular_component	cell part	down	75	112146584	LOC112146584
cellular_component	cell part	down	75	112146089	LOC112146089
cellular_component	cell part	down	75	112155016	LOC112155016
cellular_component	cell part	down	75	112143067	LOC112143067
cellular_component	cell part	down	75	112148312	nos1
cellular_component	cell part	down	75	112155324	LOC112155324
cellular_component	cell part	down	75	112137797	LOC112137797
cellular_component	cell part	down	75	112137992	hspe1
cellular_component	cell part	down	75	112161042	LOC112161042
cellular_component	cell part	down	75	112158453	LOC112158453
cellular_component	cell part	down	75	112145014	LOC112145014
cellular_component	cell part	down	75	112140555	esrra
cellular_component	cell part	down	75	112144676	tsfm
cellular_component	cell part	down	75	112146468	LOC112146468
cellular_component	cell part	down	75	112147185	LOC112147185
cellular_component	cell part	down	75	112144642	cish
cellular_component	cell part	down	75	112139658	LOC112139658
cellular_component	cell part	down	75	112148548	LOC112148548
cellular_component	cell part	down	75	112138879	LOC112138879
cellular_component	cell part	down	75	112137336	lap3
cellular_component	cell part	down	75	112144588	LOC112144588
cellular_component	cell part	down	75	112154225	nfe2l1
cellular_component	cell part	down	75	112147010	LOC112147010
cellular_component	cell part	down	75	112163434	psmb7
cellular_component	cell part	down	75	112146101	LOC112146101
cellular_component	cell part	down	75	112147111	LOC112147111
cellular_component	cell part	down	75	112141311	LOC112141311
cellular_component	cell part	down	75	112153287	LOC112153287
cellular_component	cell part	down	75	112159377	LOC112159377
cellular_component	cell part	down	75	112146401	hadha
cellular_component	cell part	down	75	112153084	LOC112153084
cellular_component	cell part	down	75	112152931	LOC112152931
cellular_component	cell part	down	75	112157625	LOC112157625
cellular_component	cell part	down	75	112142016	rcan1
cellular_component	cell part	down	75	112151413	LOC112151413
cellular_component	cell part	down	75	112144614	LOC112144614
cellular_component	cell part	down	75	112153057	LOC112153057
cellular_component	cell part	down	75	112146402	LOC112146402
cellular_component	cell part	down	75	112137329	LOC112137329
cellular_component	cell part	down	75	112143371	LOC112143371
cellular_component	cell part	down	75	112153297	LOC112153297
cellular_component	cell part	down	75	112154732	LOC112154732
cellular_component	cell part	down	75	112144860	LOC112144860
cellular_component	cell part	down	75	112153801	LOC112153801
cellular_component	cell part	down	75	112162603	LOC112162603
cellular_component	cell part	down	75	112140226	LOC112140226
cellular_component	cell part	down	75	112154172	LOC112154172
cellular_component	cell part	down	75	112159973	atp5f1b
cellular_component	cell part	down	75	112142745	dlat
cellular_component	cell part	down	75	112137330	LOC112137330
cellular_component	cell part	down	75	112140159	LOC112140159
cellular_component	cell part	down	75	112139004	c1qbp
cellular_component	cell part	down	75	112142013	LOC112142013
cellular_component	cell part	down	75	112143516	LOC112143516
cellular_component	cell part	down	75	112160863	LOC112160863
cellular_component	cell part	down	75	112145365	idh3b
cellular_component	cell part	down	75	112141620	LOC112141620
cellular_component	cell part	down	75	112162134	LOC112162134
cellular_component	cell part	down	75	112163171	kcnq4
cellular_component	cell part	down	75	112153368	LOC112153368
cellular_component	cell part	down	75	112154323	aco2
cellular_component	cell part	down	75	112161384	mrps18b
cellular_component	cell part	down	75	112157710	LOC112157710
cellular_component	cell part	down	75	112162981	LOC112162981
cellular_component	cell part	down	75	112148641	gldc
cellular_component	cell part	down	75	112137982	hspd1
cellular_component	cell part	down	75	112140211	LOC112140211
cellular_component	cell part	down	75	112142662	LOC112142662
cellular_component	cell part	down	75	112154909	LOC112154909
cellular_component	cell part	down	75	112149096	gfm1
cellular_component	cell part	down	75	112148325	LOC112148325
cellular_component	cell part	down	75	112138721	LOC112138721
cellular_component	organelle part	up	12	112145032	prph
cellular_component	organelle part	up	12	112142384	LOC112142384
cellular_component	organelle part	up	12	112152998	LOC112152998
cellular_component	organelle part	up	12	112161373	LOC112161373
cellular_component	organelle part	up	12	112145129	galnt16
cellular_component	organelle part	up	12	112158952	LOC112158952
cellular_component	organelle part	up	12	112160148	LOC112160148
cellular_component	organelle part	up	12	112139847	LOC112139847
cellular_component	organelle part	up	12	112163402	LOC112163402
cellular_component	organelle part	up	12	112147069	irf4
cellular_component	organelle part	up	12	112160152	LOC112160152
cellular_component	organelle part	up	12	112148827	elovl7
cellular_component	organelle part	down	21	112137329	LOC112137329
cellular_component	organelle part	down	21	112163055	LOC112163055
cellular_component	organelle part	down	21	112146584	LOC112146584
cellular_component	organelle part	down	21	112155016	LOC112155016
cellular_component	organelle part	down	21	112146101	LOC112146101
cellular_component	organelle part	down	21	112153297	LOC112153297
cellular_component	organelle part	down	21	112147111	LOC112147111
cellular_component	organelle part	down	21	112154172	LOC112154172
cellular_component	organelle part	down	21	112153287	LOC112153287
cellular_component	organelle part	down	21	112137992	hspe1
cellular_component	organelle part	down	21	112142745	dlat
cellular_component	organelle part	down	21	112162981	LOC112162981
cellular_component	organelle part	down	21	112137330	LOC112137330
cellular_component	organelle part	down	21	112145014	LOC112145014
cellular_component	organelle part	down	21	112146401	hadha
cellular_component	organelle part	down	21	112140159	LOC112140159
cellular_component	organelle part	down	21	112137982	hspd1
cellular_component	organelle part	down	21	112140211	LOC112140211
cellular_component	organelle part	down	21	112139004	c1qbp
cellular_component	organelle part	down	21	112160863	LOC112160863
cellular_component	organelle part	down	21	112147185	LOC112147185
biological_process	developmental process	up	11	112159125	muc19
biological_process	developmental process	up	11	112146911	LOC112146911
biological_process	developmental process	up	11	112142886	LOC112142886
biological_process	developmental process	up	11	112137366	gne
biological_process	developmental process	up	11	112157077	LOC112157077
biological_process	developmental process	up	11	112150772	LOC112150772
biological_process	developmental process	up	11	112154369	ddit4
biological_process	developmental process	up	11	112158019	batf
biological_process	developmental process	up	11	112163402	LOC112163402
biological_process	developmental process	up	11	112147069	irf4
biological_process	developmental process	up	11	112146664	elavl3
biological_process	developmental process	down	27	112144614	LOC112144614
biological_process	developmental process	down	27	112156042	LOC112156042
biological_process	developmental process	down	27	112158877	LOC112158877
biological_process	developmental process	down	27	112138910	LOC112138910
biological_process	developmental process	down	27	112146402	LOC112146402
biological_process	developmental process	down	27	112141393	LOC112141393
biological_process	developmental process	down	27	112148445	myl7
biological_process	developmental process	down	27	112163055	LOC112163055
biological_process	developmental process	down	27	112143371	LOC112143371
biological_process	developmental process	down	27	112139712	LOC112139712
biological_process	developmental process	down	27	112136686	LOC112136686
biological_process	developmental process	down	27	112139109	LOC112139109
biological_process	developmental process	down	27	112147111	LOC112147111
biological_process	developmental process	down	27	112161815	LOC112161815
biological_process	developmental process	down	27	112157710	LOC112157710
biological_process	developmental process	down	27	112162603	LOC112162603
biological_process	developmental process	down	27	112163236	ptges
biological_process	developmental process	down	27	112150019	unc119
biological_process	developmental process	down	27	112148312	nos1
biological_process	developmental process	down	27	112140572	LOC112140572
biological_process	developmental process	down	27	112140025	nppa
biological_process	developmental process	down	27	112137982	hspd1
biological_process	developmental process	down	27	112158884	cd63
biological_process	developmental process	down	27	112160863	LOC112160863
biological_process	developmental process	down	27	112144898	ctsz
biological_process	developmental process	down	27	112160348	LOC112160348
biological_process	developmental process	down	27	112157285	mb
biological_process	positive regulation of biological process	up	1	112147570	LOC112147570
biological_process	positive regulation of biological process	down	3	112139712	LOC112139712
biological_process	positive regulation of biological process	down	3	112149233	p2ry2
biological_process	positive regulation of biological process	down	3	112148445	myl7
molecular_function	molecular transducer activity	up	6	112136427	LOC112136427
molecular_function	molecular transducer activity	up	6	112155662	LOC112155662
molecular_function	molecular transducer activity	up	6	112136694	il21r
molecular_function	molecular transducer activity	up	6	112140414	LOC112140414
molecular_function	molecular transducer activity	up	6	112143153	LOC112143153
molecular_function	molecular transducer activity	up	6	112157090	LOC112157090
molecular_function	molecular transducer activity	down	6	112142662	LOC112142662
molecular_function	molecular transducer activity	down	6	112152931	LOC112152931
molecular_function	molecular transducer activity	down	6	112140555	esrra
molecular_function	molecular transducer activity	down	6	112149233	p2ry2
molecular_function	molecular transducer activity	down	6	112141311	LOC112141311
molecular_function	molecular transducer activity	down	6	112158453	LOC112158453
molecular_function	signal transducer activity	up	7	112142537	gng3
molecular_function	signal transducer activity	up	7	112136427	LOC112136427
molecular_function	signal transducer activity	up	7	112155662	LOC112155662
molecular_function	signal transducer activity	up	7	112136694	il21r
molecular_function	signal transducer activity	up	7	112140414	LOC112140414
molecular_function	signal transducer activity	up	7	112143153	LOC112143153
molecular_function	signal transducer activity	up	7	112157090	LOC112157090
molecular_function	signal transducer activity	down	7	112142662	LOC112142662
molecular_function	signal transducer activity	down	7	112152931	LOC112152931
molecular_function	signal transducer activity	down	7	112140555	esrra
molecular_function	signal transducer activity	down	7	112149233	p2ry2
molecular_function	signal transducer activity	down	7	112141311	LOC112141311
molecular_function	signal transducer activity	down	7	112151413	LOC112151413
molecular_function	signal transducer activity	down	7	112158453	LOC112158453
cellular_component	cell junction	up	5	112150258	LOC112150258
cellular_component	cell junction	up	5	112142907	LOC112142907
cellular_component	cell junction	up	5	112149400	LOC112149400
cellular_component	cell junction	up	5	112142886	LOC112142886
cellular_component	cell junction	up	5	112160307	LOC112160307
cellular_component	cell junction	down	2	112142662	LOC112142662
cellular_component	cell junction	down	2	112155324	LOC112155324
biological_process	cellular process	up	57	112147570	LOC112147570
biological_process	cellular process	up	57	112151839	LOC112151839
biological_process	cellular process	up	57	112145920	pmm1
biological_process	cellular process	up	57	112158822	LOC112158822
biological_process	cellular process	up	57	112144938	LOC112144938
biological_process	cellular process	up	57	112138281	LOC112138281
biological_process	cellular process	up	57	112151108	f13a1
biological_process	cellular process	up	57	112150772	LOC112150772
biological_process	cellular process	up	57	112150258	LOC112150258
biological_process	cellular process	up	57	112158236	LOC112158236
biological_process	cellular process	up	57	112140208	LOC112140208
biological_process	cellular process	up	57	112145924	tob2
biological_process	cellular process	up	57	112145362	LOC112145362
biological_process	cellular process	up	57	112162925	LOC112162925
biological_process	cellular process	up	57	112152998	LOC112152998
biological_process	cellular process	up	57	112159125	muc19
biological_process	cellular process	up	57	112146911	LOC112146911
biological_process	cellular process	up	57	112142886	LOC112142886
biological_process	cellular process	up	57	112150666	LOC112150666
biological_process	cellular process	up	57	112146694	LOC112146694
biological_process	cellular process	up	57	112156371	gal3st3
biological_process	cellular process	up	57	112140154	LOC112140154
biological_process	cellular process	up	57	112154369	ddit4
biological_process	cellular process	up	57	112136318	st3gal1
biological_process	cellular process	up	57	112138953	LOC112138953
biological_process	cellular process	up	57	112155467	LOC112155467
biological_process	cellular process	up	57	112163319	LOC112163319
biological_process	cellular process	up	57	112139847	LOC112139847
biological_process	cellular process	up	57	112156612	cd36
biological_process	cellular process	up	57	112148827	elovl7
biological_process	cellular process	up	57	112142537	gng3
biological_process	cellular process	up	57	112137354	LOC112137354
biological_process	cellular process	up	57	112153947	LOC112153947
biological_process	cellular process	up	57	112143285	zbtb32
biological_process	cellular process	up	57	112160307	LOC112160307
biological_process	cellular process	up	57	112139435	LOC112139435
biological_process	cellular process	up	57	112137522	LOC112137522
biological_process	cellular process	up	57	112137366	gne
biological_process	cellular process	up	57	112161373	LOC112161373
biological_process	cellular process	up	57	112163402	LOC112163402
biological_process	cellular process	up	57	112147069	irf4
biological_process	cellular process	up	57	112148853	egr3
biological_process	cellular process	up	57	112155928	batf2
biological_process	cellular process	up	57	112142384	LOC112142384
biological_process	cellular process	up	57	112145726	LOC112145726
biological_process	cellular process	up	57	112142507	LOC112142507
biological_process	cellular process	up	57	112148518	LOC112148518
biological_process	cellular process	up	57	112157077	LOC112157077
biological_process	cellular process	up	57	112162088	LOC112162088
biological_process	cellular process	up	57	112145129	galnt16
biological_process	cellular process	up	57	112160402	stmn2
biological_process	cellular process	up	57	112158019	batf
biological_process	cellular process	up	57	112151250	LOC112151250
biological_process	cellular process	up	57	112160500	fgf7
biological_process	cellular process	up	57	112139281	LOC112139281
biological_process	cellular process	up	57	112149594	barx2
biological_process	cellular process	up	57	112146664	elavl3
biological_process	cellular process	down	90	112138554	LOC112138554
biological_process	cellular process	down	90	112160968	got2
biological_process	cellular process	down	90	112141393	LOC112141393
biological_process	cellular process	down	90	112148627	dnaaf2
biological_process	cellular process	down	90	112163055	LOC112163055
biological_process	cellular process	down	90	112155016	LOC112155016
biological_process	cellular process	down	90	112145398	ndufaf3
biological_process	cellular process	down	90	112150425	LOC112150425
biological_process	cellular process	down	90	112144006	fdps
biological_process	cellular process	down	90	112144937	LOC112144937
biological_process	cellular process	down	90	112148312	nos1
biological_process	cellular process	down	90	112137797	LOC112137797
biological_process	cellular process	down	90	112137992	hspe1
biological_process	cellular process	down	90	112161042	LOC112161042
biological_process	cellular process	down	90	112158453	LOC112158453
biological_process	cellular process	down	90	112150751	gclm
biological_process	cellular process	down	90	112144585	LOC112144585
biological_process	cellular process	down	90	112160277	gmpr
biological_process	cellular process	down	90	112140555	esrra
biological_process	cellular process	down	90	112147185	LOC112147185
biological_process	cellular process	down	90	112144642	cish
biological_process	cellular process	down	90	112139958	LOC112139958
biological_process	cellular process	down	90	112148445	myl7
biological_process	cellular process	down	90	112148548	LOC112148548
biological_process	cellular process	down	90	112138879	LOC112138879
biological_process	cellular process	down	90	112144588	LOC112144588
biological_process	cellular process	down	90	112154225	nfe2l1
biological_process	cellular process	down	90	112163434	psmb7
biological_process	cellular process	down	90	112147111	LOC112147111
biological_process	cellular process	down	90	112141311	LOC112141311
biological_process	cellular process	down	90	112152705	pde3a
biological_process	cellular process	down	90	112163236	ptges
biological_process	cellular process	down	90	112155251	cryl1
biological_process	cellular process	down	90	112161769	LOC112161769
biological_process	cellular process	down	90	112157397	hadh
biological_process	cellular process	down	90	112143529	map1lc3c
biological_process	cellular process	down	90	112159377	LOC112159377
biological_process	cellular process	down	90	112157371	LOC112157371
biological_process	cellular process	down	90	112152284	clpx
biological_process	cellular process	down	90	112146401	hadha
biological_process	cellular process	down	90	112153084	LOC112153084
biological_process	cellular process	down	90	112158087	LOC112158087
biological_process	cellular process	down	90	112157625	LOC112157625
biological_process	cellular process	down	90	112142016	rcan1
biological_process	cellular process	down	90	112151413	LOC112151413
biological_process	cellular process	down	90	112157285	mb
biological_process	cellular process	down	90	112141173	LOC112141173
biological_process	cellular process	down	90	112153057	LOC112153057
biological_process	cellular process	down	90	112156042	LOC112156042
biological_process	cellular process	down	90	112146402	LOC112146402
biological_process	cellular process	down	90	112143371	LOC112143371
biological_process	cellular process	down	90	112141605	LOC112141605
biological_process	cellular process	down	90	112144860	LOC112144860
biological_process	cellular process	down	90	112144015	lars2
biological_process	cellular process	down	90	112162603	LOC112162603
biological_process	cellular process	down	90	112140226	LOC112140226
biological_process	cellular process	down	90	112159973	atp5f1b
biological_process	cellular process	down	90	112163382	LOC112163382
biological_process	cellular process	down	90	112142745	dlat
biological_process	cellular process	down	90	112138558	LOC112138558
biological_process	cellular process	down	90	112140159	LOC112140159
biological_process	cellular process	down	90	112142013	LOC112142013
biological_process	cellular process	down	90	112143516	LOC112143516
biological_process	cellular process	down	90	112160863	LOC112160863
biological_process	cellular process	down	90	112145365	idh3b
biological_process	cellular process	down	90	112160348	LOC112160348
biological_process	cellular process	down	90	112162134	LOC112162134
biological_process	cellular process	down	90	112138910	LOC112138910
biological_process	cellular process	down	90	112161405	LOC112161405
biological_process	cellular process	down	90	112143364	arg2
biological_process	cellular process	down	90	112160359	tnfaip8l3
biological_process	cellular process	down	90	112153368	LOC112153368
biological_process	cellular process	down	90	112153627	tmx2
biological_process	cellular process	down	90	112154323	aco2
biological_process	cellular process	down	90	112158025	LOC112158025
biological_process	cellular process	down	90	112149233	p2ry2
biological_process	cellular process	down	90	112163043	LOC112163043
biological_process	cellular process	down	90	112154750	LOC112154750
biological_process	cellular process	down	90	112139109	LOC112139109
biological_process	cellular process	down	90	112148331	psat1
biological_process	cellular process	down	90	112161815	LOC112161815
biological_process	cellular process	down	90	112161384	mrps18b
biological_process	cellular process	down	90	112162704	LOC112162704
biological_process	cellular process	down	90	112148641	gldc
biological_process	cellular process	down	90	112137982	hspd1
biological_process	cellular process	down	90	112149695	LOC112149695
biological_process	cellular process	down	90	112154909	LOC112154909
biological_process	cellular process	down	90	112149096	gfm1
biological_process	cellular process	down	90	112161558	LOC112161558
biological_process	cellular process	down	90	112148325	LOC112148325
cellular_component	extracellular region	up	22	112147570	LOC112147570
cellular_component	extracellular region	up	22	112151839	LOC112151839
cellular_component	extracellular region	up	22	112136310	LOC112136310
cellular_component	extracellular region	up	22	112144938	LOC112144938
cellular_component	extracellular region	up	22	112137771	LOC112137771
cellular_component	extracellular region	up	22	112138281	LOC112138281
cellular_component	extracellular region	up	22	112153730	spon2
cellular_component	extracellular region	up	22	112163384	LOC112163384
cellular_component	extracellular region	up	22	112147633	LOC112147633
cellular_component	extracellular region	up	22	112158711	LOC112158711
cellular_component	extracellular region	up	22	112159125	muc19
cellular_component	extracellular region	up	22	112146911	LOC112146911
cellular_component	extracellular region	up	22	112146694	LOC112146694
cellular_component	extracellular region	up	22	112142507	LOC112142507
cellular_component	extracellular region	up	22	112136155	il7r
cellular_component	extracellular region	up	22	112157077	LOC112157077
cellular_component	extracellular region	up	22	112138953	LOC112138953
cellular_component	extracellular region	up	22	112143192	LOC112143192
cellular_component	extracellular region	up	22	112163319	LOC112163319
cellular_component	extracellular region	up	22	112160500	fgf7
cellular_component	extracellular region	up	22	112142156	LOC112142156
cellular_component	extracellular region	up	22	112161025	LOC112161025
cellular_component	extracellular region	down	14	112161844	LOC112161844
cellular_component	extracellular region	down	14	112156042	LOC112156042
cellular_component	extracellular region	down	14	112150314	cga
cellular_component	extracellular region	down	14	112144937	LOC112144937
cellular_component	extracellular region	down	14	112160446	LOC112160446
cellular_component	extracellular region	down	14	112147056	LOC112147056
cellular_component	extracellular region	down	14	112149555	LOC112149555
cellular_component	extracellular region	down	14	112156827	pomc
cellular_component	extracellular region	down	14	112140025	nppa
cellular_component	extracellular region	down	14	112158383	ucn
cellular_component	extracellular region	down	14	112139712	LOC112139712
cellular_component	extracellular region	down	14	112158374	LOC112158374
cellular_component	extracellular region	down	14	112140024	LOC112140024
cellular_component	extracellular region	down	14	112139109	LOC112139109
biological_process	multicellular organismal process	up	13	112159125	muc19
biological_process	multicellular organismal process	up	13	112146911	LOC112146911
biological_process	multicellular organismal process	up	13	112142886	LOC112142886
biological_process	multicellular organismal process	up	13	112151108	f13a1
biological_process	multicellular organismal process	up	13	112137366	gne
biological_process	multicellular organismal process	up	13	112157077	LOC112157077
biological_process	multicellular organismal process	up	13	112150772	LOC112150772
biological_process	multicellular organismal process	up	13	112154369	ddit4
biological_process	multicellular organismal process	up	13	112158236	LOC112158236
biological_process	multicellular organismal process	up	13	112163402	LOC112163402
biological_process	multicellular organismal process	up	13	112142156	LOC112142156
biological_process	multicellular organismal process	up	13	112147069	irf4
biological_process	multicellular organismal process	up	13	112146664	elavl3
biological_process	multicellular organismal process	down	30	112144614	LOC112144614
biological_process	multicellular organismal process	down	30	112156042	LOC112156042
biological_process	multicellular organismal process	down	30	112158877	LOC112158877
biological_process	multicellular organismal process	down	30	112138910	LOC112138910
biological_process	multicellular organismal process	down	30	112146402	LOC112146402
biological_process	multicellular organismal process	down	30	112141393	LOC112141393
biological_process	multicellular organismal process	down	30	112148445	myl7
biological_process	multicellular organismal process	down	30	112163055	LOC112163055
biological_process	multicellular organismal process	down	30	112143371	LOC112143371
biological_process	multicellular organismal process	down	30	112139712	LOC112139712
biological_process	multicellular organismal process	down	30	112140024	LOC112140024
biological_process	multicellular organismal process	down	30	112136686	LOC112136686
biological_process	multicellular organismal process	down	30	112149233	p2ry2
biological_process	multicellular organismal process	down	30	112139109	LOC112139109
biological_process	multicellular organismal process	down	30	112147111	LOC112147111
biological_process	multicellular organismal process	down	30	112161815	LOC112161815
biological_process	multicellular organismal process	down	30	112157710	LOC112157710
biological_process	multicellular organismal process	down	30	112162603	LOC112162603
biological_process	multicellular organismal process	down	30	112163236	ptges
biological_process	multicellular organismal process	down	30	112150019	unc119
biological_process	multicellular organismal process	down	30	112148312	nos1
biological_process	multicellular organismal process	down	30	112142745	dlat
biological_process	multicellular organismal process	down	30	112140572	LOC112140572
biological_process	multicellular organismal process	down	30	112140025	nppa
biological_process	multicellular organismal process	down	30	112152077	ush1c
biological_process	multicellular organismal process	down	30	112158884	cd63
biological_process	multicellular organismal process	down	30	112160863	LOC112160863
biological_process	multicellular organismal process	down	30	112144898	ctsz
biological_process	multicellular organismal process	down	30	112160348	LOC112160348
biological_process	multicellular organismal process	down	30	112157285	mb
biological_process	biological adhesion	up	3	112147570	LOC112147570
biological_process	biological adhesion	up	3	112145726	LOC112145726
biological_process	biological adhesion	up	3	112163402	LOC112163402
biological_process	biological adhesion	down	2	112143067	LOC112143067
biological_process	biological adhesion	down	2	112142013	LOC112142013
biological_process	regulation of biological process	up	24	112142537	gng3
biological_process	regulation of biological process	up	24	112147570	LOC112147570
biological_process	regulation of biological process	up	24	112137354	LOC112137354
biological_process	regulation of biological process	up	24	112143285	zbtb32
biological_process	regulation of biological process	up	24	112139435	LOC112139435
biological_process	regulation of biological process	up	24	112150772	LOC112150772
biological_process	regulation of biological process	up	24	112158236	LOC112158236
biological_process	regulation of biological process	up	24	112145924	tob2
biological_process	regulation of biological process	up	24	112147069	irf4
biological_process	regulation of biological process	up	24	112148853	egr3
biological_process	regulation of biological process	up	24	112145362	LOC112145362
biological_process	regulation of biological process	up	24	112155928	batf2
biological_process	regulation of biological process	up	24	112145726	LOC112145726
biological_process	regulation of biological process	up	24	112148518	LOC112148518
biological_process	regulation of biological process	up	24	112157077	LOC112157077
biological_process	regulation of biological process	up	24	112160402	stmn2
biological_process	regulation of biological process	up	24	112154369	ddit4
biological_process	regulation of biological process	up	24	112158019	batf
biological_process	regulation of biological process	up	24	112155467	LOC112155467
biological_process	regulation of biological process	up	24	112160500	fgf7
biological_process	regulation of biological process	up	24	112139281	LOC112139281
biological_process	regulation of biological process	up	24	112149594	barx2
biological_process	regulation of biological process	up	24	112156612	cd36
biological_process	regulation of biological process	up	24	112146664	elavl3
biological_process	regulation of biological process	down	29	112139958	LOC112139958
biological_process	regulation of biological process	down	29	112153057	LOC112153057
biological_process	regulation of biological process	down	29	112162134	LOC112162134
biological_process	regulation of biological process	down	29	112146402	LOC112146402
biological_process	regulation of biological process	down	29	112148445	myl7
biological_process	regulation of biological process	down	29	112148548	LOC112148548
biological_process	regulation of biological process	down	29	112160359	tnfaip8l3
biological_process	regulation of biological process	down	29	112153368	LOC112153368
biological_process	regulation of biological process	down	29	112138879	LOC112138879
biological_process	regulation of biological process	down	29	112144588	LOC112144588
biological_process	regulation of biological process	down	29	112143371	LOC112143371
biological_process	regulation of biological process	down	29	112153627	tmx2
biological_process	regulation of biological process	down	29	112139712	LOC112139712
biological_process	regulation of biological process	down	29	112149233	p2ry2
biological_process	regulation of biological process	down	29	112141605	LOC112141605
biological_process	regulation of biological process	down	29	112144860	LOC112144860
biological_process	regulation of biological process	down	29	112150425	LOC112150425
biological_process	regulation of biological process	down	29	112152705	pde3a
biological_process	regulation of biological process	down	29	112161769	LOC112161769
biological_process	regulation of biological process	down	29	112148312	nos1
biological_process	regulation of biological process	down	29	112149695	LOC112149695
biological_process	regulation of biological process	down	29	112154909	LOC112154909
biological_process	regulation of biological process	down	29	112142013	LOC112142013
biological_process	regulation of biological process	down	29	112157625	LOC112157625
biological_process	regulation of biological process	down	29	112143516	LOC112143516
biological_process	regulation of biological process	down	29	112142016	rcan1
biological_process	regulation of biological process	down	29	112160348	LOC112160348
biological_process	regulation of biological process	down	29	112144642	cish
biological_process	regulation of biological process	down	29	112151413	LOC112151413
biological_process	biological regulation	up	26	112142537	gng3
biological_process	biological regulation	up	26	112147570	LOC112147570
biological_process	biological regulation	up	26	112137354	LOC112137354
biological_process	biological regulation	up	26	112143285	zbtb32
biological_process	biological regulation	up	26	112139435	LOC112139435
biological_process	biological regulation	up	26	112151108	f13a1
biological_process	biological regulation	up	26	112150772	LOC112150772
biological_process	biological regulation	up	26	112158236	LOC112158236
biological_process	biological regulation	up	26	112145924	tob2
biological_process	biological regulation	up	26	112147069	irf4
biological_process	biological regulation	up	26	112148853	egr3
biological_process	biological regulation	up	26	112145362	LOC112145362
biological_process	biological regulation	up	26	112155928	batf2
biological_process	biological regulation	up	26	112145726	LOC112145726
biological_process	biological regulation	up	26	112148518	LOC112148518
biological_process	biological regulation	up	26	112157077	LOC112157077
biological_process	biological regulation	up	26	112160402	stmn2
biological_process	biological regulation	up	26	112154369	ddit4
biological_process	biological regulation	up	26	112158019	batf
biological_process	biological regulation	up	26	112155467	LOC112155467
biological_process	biological regulation	up	26	112160500	fgf7
biological_process	biological regulation	up	26	112139281	LOC112139281
biological_process	biological regulation	up	26	112149594	barx2
biological_process	biological regulation	up	26	112142156	LOC112142156
biological_process	biological regulation	up	26	112156612	cd36
biological_process	biological regulation	up	26	112146664	elavl3
biological_process	biological regulation	down	37	112138554	LOC112138554
biological_process	biological regulation	down	37	112153057	LOC112153057
biological_process	biological regulation	down	37	112146402	LOC112146402
biological_process	biological regulation	down	37	112143371	LOC112143371
biological_process	biological regulation	down	37	112141605	LOC112141605
biological_process	biological regulation	down	37	112144860	LOC112144860
biological_process	biological regulation	down	37	112150425	LOC112150425
biological_process	biological regulation	down	37	112162603	LOC112162603
biological_process	biological regulation	down	37	112148312	nos1
biological_process	biological regulation	down	37	112138558	LOC112138558
biological_process	biological regulation	down	37	112140025	nppa
biological_process	biological regulation	down	37	112142013	LOC112142013
biological_process	biological regulation	down	37	112143516	LOC112143516
biological_process	biological regulation	down	37	112160348	LOC112160348
biological_process	biological regulation	down	37	112144642	cish
biological_process	biological regulation	down	37	112139958	LOC112139958
biological_process	biological regulation	down	37	112162134	LOC112162134
biological_process	biological regulation	down	37	112148548	LOC112148548
biological_process	biological regulation	down	37	112148445	myl7
biological_process	biological regulation	down	37	112138879	LOC112138879
biological_process	biological regulation	down	37	112153368	LOC112153368
biological_process	biological regulation	down	37	112160359	tnfaip8l3
biological_process	biological regulation	down	37	112144588	LOC112144588
biological_process	biological regulation	down	37	112153627	tmx2
biological_process	biological regulation	down	37	112139712	LOC112139712
biological_process	biological regulation	down	37	112140024	LOC112140024
biological_process	biological regulation	down	37	112158025	LOC112158025
biological_process	biological regulation	down	37	112149233	p2ry2
biological_process	biological regulation	down	37	112152705	pde3a
biological_process	biological regulation	down	37	112161769	LOC112161769
biological_process	biological regulation	down	37	112147056	LOC112147056
biological_process	biological regulation	down	37	112148641	gldc
biological_process	biological regulation	down	37	112149695	LOC112149695
biological_process	biological regulation	down	37	112154909	LOC112154909
biological_process	biological regulation	down	37	112157625	LOC112157625
biological_process	biological regulation	down	37	112142016	rcan1
biological_process	biological regulation	down	37	112151413	LOC112151413
biological_process	localization	up	11	112147570	LOC112147570
biological_process	localization	up	11	112162925	LOC112162925
biological_process	localization	up	11	112139435	LOC112139435
biological_process	localization	up	11	112155010	LOC112155010
biological_process	localization	up	11	112157668	slc35b2
biological_process	localization	up	11	112163319	LOC112163319
biological_process	localization	up	11	112158614	LOC112158614
biological_process	localization	up	11	112152250	slc45a3
biological_process	localization	up	11	112163402	LOC112163402
biological_process	localization	up	11	112161025	LOC112161025
biological_process	localization	up	11	112147069	irf4
biological_process	localization	down	27	112138554	LOC112138554
biological_process	localization	down	27	112139658	LOC112139658
biological_process	localization	down	27	112149864	LOC112149864
biological_process	localization	down	27	112148627	dnaaf2
biological_process	localization	down	27	112148450	LOC112148450
biological_process	localization	down	27	112137728	LOC112137728
biological_process	localization	down	27	112155004	LOC112155004
biological_process	localization	down	27	112158025	LOC112158025
biological_process	localization	down	27	112149233	p2ry2
biological_process	localization	down	27	112153297	LOC112153297
biological_process	localization	down	27	112146101	LOC112146101
biological_process	localization	down	27	112163236	ptges
biological_process	localization	down	27	112153287	LOC112153287
biological_process	localization	down	27	112144852	ap5m1
biological_process	localization	down	27	112159973	atp5f1b
biological_process	localization	down	27	112147056	LOC112147056
biological_process	localization	down	27	112161042	LOC112161042
biological_process	localization	down	27	112162981	LOC112162981
biological_process	localization	down	27	112140996	LOC112140996
biological_process	localization	down	27	112138558	LOC112138558
biological_process	localization	down	27	112140159	LOC112140159
biological_process	localization	down	27	112143516	LOC112143516
biological_process	localization	down	27	112161558	LOC112161558
biological_process	localization	down	27	112152238	LOC112152238
biological_process	localization	down	27	112147185	LOC112147185
biological_process	localization	down	27	112162275	LOC112162275
biological_process	localization	down	27	112148325	LOC112148325
molecular_function	molecular function regulator	up	8	112158711	LOC112158711
molecular_function	molecular function regulator	up	8	112147633	LOC112147633
molecular_function	molecular function regulator	up	8	112137771	LOC112137771
molecular_function	molecular function regulator	up	8	112136535	LOC112136535
molecular_function	molecular function regulator	up	8	112163384	LOC112163384
molecular_function	molecular function regulator	up	8	112160500	fgf7
molecular_function	molecular function regulator	up	8	112143192	LOC112143192
molecular_function	molecular function regulator	up	8	112142156	LOC112142156
molecular_function	molecular function regulator	down	15	112161844	LOC112161844
molecular_function	molecular function regulator	down	15	112162603	LOC112162603
molecular_function	molecular function regulator	down	15	112150314	cga
molecular_function	molecular function regulator	down	15	112160446	LOC112160446
molecular_function	molecular function regulator	down	15	112149555	LOC112149555
molecular_function	molecular function regulator	down	15	112161512	LOC112161512
molecular_function	molecular function regulator	down	15	112156827	pomc
molecular_function	molecular function regulator	down	15	112148548	LOC112148548
molecular_function	molecular function regulator	down	15	112140025	nppa
molecular_function	molecular function regulator	down	15	112144588	LOC112144588
molecular_function	molecular function regulator	down	15	112142203	rgn
molecular_function	molecular function regulator	down	15	112158383	ucn
molecular_function	molecular function regulator	down	15	112149695	LOC112149695
molecular_function	molecular function regulator	down	15	112139712	LOC112139712
molecular_function	molecular function regulator	down	15	112140024	LOC112140024
cellular_component	cell	up	37	112145032	prph
cellular_component	cell	up	37	112145920	pmm1
cellular_component	cell	up	37	112158822	LOC112158822
cellular_component	cell	up	37	112150258	LOC112150258
cellular_component	cell	up	37	112158236	LOC112158236
cellular_component	cell	up	37	112140208	LOC112140208
cellular_component	cell	up	37	112160148	LOC112160148
cellular_component	cell	up	37	112145362	LOC112145362
cellular_component	cell	up	37	112142907	LOC112142907
cellular_component	cell	up	37	112152998	LOC112152998
cellular_component	cell	up	37	112142886	LOC112142886
cellular_component	cell	up	37	112146694	LOC112146694
cellular_component	cell	up	37	112156371	gal3st3
cellular_component	cell	up	37	112140154	LOC112140154
cellular_component	cell	up	37	112154369	ddit4
cellular_component	cell	up	37	112136318	st3gal1
cellular_component	cell	up	37	112136369	LOC112136369
cellular_component	cell	up	37	112139847	LOC112139847
cellular_component	cell	up	37	112160152	LOC112160152
cellular_component	cell	up	37	112148827	elovl7
cellular_component	cell	up	37	112142537	gng3
cellular_component	cell	up	37	112137354	LOC112137354
cellular_component	cell	up	37	112143285	zbtb32
cellular_component	cell	up	37	112149400	LOC112149400
cellular_component	cell	up	37	112160307	LOC112160307
cellular_component	cell	up	37	112139435	LOC112139435
cellular_component	cell	up	37	112161373	LOC112161373
cellular_component	cell	up	37	112136535	LOC112136535
cellular_component	cell	up	37	112163402	LOC112163402
cellular_component	cell	up	37	112158952	LOC112158952
cellular_component	cell	up	37	112147069	irf4
cellular_component	cell	up	37	112157090	LOC112157090
cellular_component	cell	up	37	112148853	egr3
cellular_component	cell	up	37	112142384	LOC112142384
cellular_component	cell	up	37	112145129	galnt16
cellular_component	cell	up	37	112139281	LOC112139281
cellular_component	cell	up	37	112149594	barx2
cellular_component	cell	down	80	112138554	LOC112138554
cellular_component	cell	down	80	112148627	dnaaf2
cellular_component	cell	down	80	112159309	LOC112159309
cellular_component	cell	down	80	112163055	LOC112163055
cellular_component	cell	down	80	112146584	LOC112146584
cellular_component	cell	down	80	112146089	LOC112146089
cellular_component	cell	down	80	112155016	LOC112155016
cellular_component	cell	down	80	112150425	LOC112150425
cellular_component	cell	down	80	112143067	LOC112143067
cellular_component	cell	down	80	112148312	nos1
cellular_component	cell	down	80	112155324	LOC112155324
cellular_component	cell	down	80	112137797	LOC112137797
cellular_component	cell	down	80	112137992	hspe1
cellular_component	cell	down	80	112161042	LOC112161042
cellular_component	cell	down	80	112158453	LOC112158453
cellular_component	cell	down	80	112145014	LOC112145014
cellular_component	cell	down	80	112140555	esrra
cellular_component	cell	down	80	112144676	tsfm
cellular_component	cell	down	80	112146468	LOC112146468
cellular_component	cell	down	80	112147185	LOC112147185
cellular_component	cell	down	80	112144642	cish
cellular_component	cell	down	80	112139658	LOC112139658
cellular_component	cell	down	80	112148548	LOC112148548
cellular_component	cell	down	80	112138879	LOC112138879
cellular_component	cell	down	80	112137336	lap3
cellular_component	cell	down	80	112144588	LOC112144588
cellular_component	cell	down	80	112154225	nfe2l1
cellular_component	cell	down	80	112147010	LOC112147010
cellular_component	cell	down	80	112163434	psmb7
cellular_component	cell	down	80	112146101	LOC112146101
cellular_component	cell	down	80	112147111	LOC112147111
cellular_component	cell	down	80	112141311	LOC112141311
cellular_component	cell	down	80	112153287	LOC112153287
cellular_component	cell	down	80	112159377	LOC112159377
cellular_component	cell	down	80	112146401	hadha
cellular_component	cell	down	80	112153084	LOC112153084
cellular_component	cell	down	80	112152931	LOC112152931
cellular_component	cell	down	80	112157625	LOC112157625
cellular_component	cell	down	80	112142016	rcan1
cellular_component	cell	down	80	112151413	LOC112151413
cellular_component	cell	down	80	112144614	LOC112144614
cellular_component	cell	down	80	112153057	LOC112153057
cellular_component	cell	down	80	112146402	LOC112146402
cellular_component	cell	down	80	112137329	LOC112137329
cellular_component	cell	down	80	112143371	LOC112143371
cellular_component	cell	down	80	112153297	LOC112153297
cellular_component	cell	down	80	112154732	LOC112154732
cellular_component	cell	down	80	112144860	LOC112144860
cellular_component	cell	down	80	112153801	LOC112153801
cellular_component	cell	down	80	112162603	LOC112162603
cellular_component	cell	down	80	112140226	LOC112140226
cellular_component	cell	down	80	112154172	LOC112154172
cellular_component	cell	down	80	112159973	atp5f1b
cellular_component	cell	down	80	112142745	dlat
cellular_component	cell	down	80	112137330	LOC112137330
cellular_component	cell	down	80	112138558	LOC112138558
cellular_component	cell	down	80	112140159	LOC112140159
cellular_component	cell	down	80	112139004	c1qbp
cellular_component	cell	down	80	112142013	LOC112142013
cellular_component	cell	down	80	112143516	LOC112143516
cellular_component	cell	down	80	112160863	LOC112160863
cellular_component	cell	down	80	112145365	idh3b
cellular_component	cell	down	80	112141620	LOC112141620
cellular_component	cell	down	80	112162134	LOC112162134
cellular_component	cell	down	80	112163171	kcnq4
cellular_component	cell	down	80	112153368	LOC112153368
cellular_component	cell	down	80	112153627	tmx2
cellular_component	cell	down	80	112154323	aco2
cellular_component	cell	down	80	112158025	LOC112158025
cellular_component	cell	down	80	112161384	mrps18b
cellular_component	cell	down	80	112157710	LOC112157710
cellular_component	cell	down	80	112162981	LOC112162981
cellular_component	cell	down	80	112148641	gldc
cellular_component	cell	down	80	112137982	hspd1
cellular_component	cell	down	80	112140211	LOC112140211
cellular_component	cell	down	80	112142662	LOC112142662
cellular_component	cell	down	80	112154909	LOC112154909
cellular_component	cell	down	80	112149096	gfm1
cellular_component	cell	down	80	112148325	LOC112148325
cellular_component	cell	down	80	112138721	LOC112138721
molecular_function	molecular carrier activity	up	0	-	-
molecular_function	molecular carrier activity	down	3	112147010	LOC112147010
molecular_function	molecular carrier activity	down	3	112146468	LOC112146468
molecular_function	molecular carrier activity	down	3	112157285	mb
molecular_function	catalytic activity	up	39	112145920	pmm1
molecular_function	catalytic activity	up	39	112158822	LOC112158822
molecular_function	catalytic activity	up	39	112150387	LOC112150387
molecular_function	catalytic activity	up	39	112153974	LOC112153974
molecular_function	catalytic activity	up	39	112147384	LOC112147384
molecular_function	catalytic activity	up	39	112151108	f13a1
molecular_function	catalytic activity	up	39	112150772	LOC112150772
molecular_function	catalytic activity	up	39	112144793	LOC112144793
molecular_function	catalytic activity	up	39	112152998	LOC112152998
molecular_function	catalytic activity	up	39	112155848	LOC112155848
molecular_function	catalytic activity	up	39	112146710	LOC112146710
molecular_function	catalytic activity	up	39	112150666	LOC112150666
molecular_function	catalytic activity	up	39	112156371	gal3st3
molecular_function	catalytic activity	up	39	112140154	LOC112140154
molecular_function	catalytic activity	up	39	112136643	LOC112136643
molecular_function	catalytic activity	up	39	112150147	LOC112150147
molecular_function	catalytic activity	up	39	112136318	st3gal1
molecular_function	catalytic activity	up	39	112163319	LOC112163319
molecular_function	catalytic activity	up	39	112139847	LOC112139847
molecular_function	catalytic activity	up	39	112141244	LOC112141244
molecular_function	catalytic activity	up	39	112148827	elovl7
molecular_function	catalytic activity	up	39	112145298	LOC112145298
molecular_function	catalytic activity	up	39	112142757	LOC112142757
molecular_function	catalytic activity	up	39	112153947	LOC112153947
molecular_function	catalytic activity	up	39	112138399	LOC112138399
molecular_function	catalytic activity	up	39	112161373	LOC112161373
molecular_function	catalytic activity	up	39	112137366	gne
molecular_function	catalytic activity	up	39	112148640	LOC112148640
molecular_function	catalytic activity	up	39	112137522	LOC112137522
molecular_function	catalytic activity	up	39	112141096	LOC112141096
molecular_function	catalytic activity	up	39	112156439	lpcat4
molecular_function	catalytic activity	up	39	112148583	LOC112148583
molecular_function	catalytic activity	up	39	112156279	LOC112156279
molecular_function	catalytic activity	up	39	112155375	LOC112155375
molecular_function	catalytic activity	up	39	112161851	LOC112161851
molecular_function	catalytic activity	up	39	112162088	LOC112162088
molecular_function	catalytic activity	up	39	112145129	galnt16
molecular_function	catalytic activity	up	39	112151250	LOC112151250
molecular_function	catalytic activity	up	39	112139281	LOC112139281
molecular_function	catalytic activity	down	102	112152095	LOC112152095
molecular_function	catalytic activity	down	102	112150794	LOC112150794
molecular_function	catalytic activity	down	102	112160968	got2
molecular_function	catalytic activity	down	102	112140947	ckb
molecular_function	catalytic activity	down	102	112157123	LOC112157123
molecular_function	catalytic activity	down	102	112138795	LOC112138795
molecular_function	catalytic activity	down	102	112139954	faxdc2
molecular_function	catalytic activity	down	102	112163055	LOC112163055
molecular_function	catalytic activity	down	102	112146584	LOC112146584
molecular_function	catalytic activity	down	102	112143947	pdp1
molecular_function	catalytic activity	down	102	112146089	LOC112146089
molecular_function	catalytic activity	down	102	112144081	sqle
molecular_function	catalytic activity	down	102	112155016	LOC112155016
molecular_function	catalytic activity	down	102	112138630	rtn4ip1
molecular_function	catalytic activity	down	102	112155118	LOC112155118
molecular_function	catalytic activity	down	102	112150425	LOC112150425
molecular_function	catalytic activity	down	102	112144006	fdps
molecular_function	catalytic activity	down	102	112148134	LOC112148134
molecular_function	catalytic activity	down	102	112148312	nos1
molecular_function	catalytic activity	down	102	112140572	LOC112140572
molecular_function	catalytic activity	down	102	112139080	LOC112139080
molecular_function	catalytic activity	down	102	112144585	LOC112144585
molecular_function	catalytic activity	down	102	112160277	gmpr
molecular_function	catalytic activity	down	102	112163031	LOC112163031
molecular_function	catalytic activity	down	102	112144898	ctsz
molecular_function	catalytic activity	down	102	112162275	LOC112162275
molecular_function	catalytic activity	down	102	112148180	ctsl
molecular_function	catalytic activity	down	102	112138879	LOC112138879
molecular_function	catalytic activity	down	102	112137336	lap3
molecular_function	catalytic activity	down	102	112144588	LOC112144588
molecular_function	catalytic activity	down	102	112145217	LOC112145217
molecular_function	catalytic activity	down	102	112163434	psmb7
molecular_function	catalytic activity	down	102	112147111	LOC112147111
molecular_function	catalytic activity	down	102	112145245	LOC112145245
molecular_function	catalytic activity	down	102	112152705	pde3a
molecular_function	catalytic activity	down	102	112163236	ptges
molecular_function	catalytic activity	down	102	112155251	cryl1
molecular_function	catalytic activity	down	102	112146251	LOC112146251
molecular_function	catalytic activity	down	102	112157397	hadh
molecular_function	catalytic activity	down	102	112159377	LOC112159377
molecular_function	catalytic activity	down	102	112157371	LOC112157371
molecular_function	catalytic activity	down	102	112152284	clpx
molecular_function	catalytic activity	down	102	112146401	hadha
molecular_function	catalytic activity	down	102	112139448	LOC112139448
molecular_function	catalytic activity	down	102	112151413	LOC112151413
molecular_function	catalytic activity	down	102	112141173	LOC112141173
molecular_function	catalytic activity	down	102	112146402	LOC112146402
molecular_function	catalytic activity	down	102	112137329	LOC112137329
molecular_function	catalytic activity	down	102	112147259	LOC112147259
molecular_function	catalytic activity	down	102	112148074	acaa2
molecular_function	catalytic activity	down	102	112150876	LOC112150876
molecular_function	catalytic activity	down	102	112148369	LOC112148369
molecular_function	catalytic activity	down	102	112158327	hadhb
molecular_function	catalytic activity	down	102	112140631	LOC112140631
molecular_function	catalytic activity	down	102	112154732	LOC112154732
molecular_function	catalytic activity	down	102	112154530	LOC112154530
molecular_function	catalytic activity	down	102	112144015	lars2
molecular_function	catalytic activity	down	102	112153801	LOC112153801
molecular_function	catalytic activity	down	102	112140226	LOC112140226
molecular_function	catalytic activity	down	102	112159973	atp5f1b
molecular_function	catalytic activity	down	102	112163382	LOC112163382
molecular_function	catalytic activity	down	102	112161065	pepd
molecular_function	catalytic activity	down	102	112142745	dlat
molecular_function	catalytic activity	down	102	112137330	LOC112137330
molecular_function	catalytic activity	down	102	112151644	LOC112151644
molecular_function	catalytic activity	down	102	112155171	LOC112155171
molecular_function	catalytic activity	down	102	112147264	scp2
molecular_function	catalytic activity	down	102	112155140	LOC112155140
molecular_function	catalytic activity	down	102	112140731	LOC112140731
molecular_function	catalytic activity	down	102	112160863	LOC112160863
molecular_function	catalytic activity	down	102	112145365	idh3b
molecular_function	catalytic activity	down	102	112156489	LOC112156489
molecular_function	catalytic activity	down	102	112141834	stambpl1
molecular_function	catalytic activity	down	102	112141526	tm7sf2
molecular_function	catalytic activity	down	102	112155919	LOC112155919
molecular_function	catalytic activity	down	102	112162134	LOC112162134
molecular_function	catalytic activity	down	102	112160554	LOC112160554
molecular_function	catalytic activity	down	102	112161405	LOC112161405
molecular_function	catalytic activity	down	102	112143364	arg2
molecular_function	catalytic activity	down	102	112153368	LOC112153368
molecular_function	catalytic activity	down	102	112154323	aco2
molecular_function	catalytic activity	down	102	112146253	LOC112146253
molecular_function	catalytic activity	down	102	112136686	LOC112136686
molecular_function	catalytic activity	down	102	112152272	LOC112152272
molecular_function	catalytic activity	down	102	112163043	LOC112163043
molecular_function	catalytic activity	down	102	112154750	LOC112154750
molecular_function	catalytic activity	down	102	112157453	glb1
molecular_function	catalytic activity	down	102	112148331	psat1
molecular_function	catalytic activity	down	102	112162744	dck
molecular_function	catalytic activity	down	102	112146763	LOC112146763
molecular_function	catalytic activity	down	102	112141480	corin
molecular_function	catalytic activity	down	102	112162704	LOC112162704
molecular_function	catalytic activity	down	102	112136954	npl
molecular_function	catalytic activity	down	102	112148641	gldc
molecular_function	catalytic activity	down	102	112153482	gla
molecular_function	catalytic activity	down	102	112147825	LOC112147825
molecular_function	catalytic activity	down	102	112140211	LOC112140211
molecular_function	catalytic activity	down	102	112154909	LOC112154909
molecular_function	catalytic activity	down	102	112149096	gfm1
molecular_function	catalytic activity	down	102	112142363	LOC112142363
molecular_function	catalytic activity	down	102	112148325	LOC112148325
molecular_function	catalytic activity	down	102	112138721	LOC112138721
cellular_component	organelle	up	19	112145032	prph
cellular_component	organelle	up	19	112143285	zbtb32
cellular_component	organelle	up	19	112161373	LOC112161373
cellular_component	organelle	up	19	112140208	LOC112140208
cellular_component	organelle	up	19	112158952	LOC112158952
cellular_component	organelle	up	19	112160148	LOC112160148
cellular_component	organelle	up	19	112163402	LOC112163402
cellular_component	organelle	up	19	112147069	irf4
cellular_component	organelle	up	19	112148853	egr3
cellular_component	organelle	up	19	112142384	LOC112142384
cellular_component	organelle	up	19	112152998	LOC112152998
cellular_component	organelle	up	19	112146694	LOC112146694
cellular_component	organelle	up	19	112156371	gal3st3
cellular_component	organelle	up	19	112145129	galnt16
cellular_component	organelle	up	19	112136318	st3gal1
cellular_component	organelle	up	19	112149594	barx2
cellular_component	organelle	up	19	112139847	LOC112139847
cellular_component	organelle	up	19	112160152	LOC112160152
cellular_component	organelle	up	19	112148827	elovl7
cellular_component	organelle	down	46	112144614	LOC112144614
cellular_component	organelle	down	46	112146402	LOC112146402
cellular_component	organelle	down	46	112137329	LOC112137329
cellular_component	organelle	down	46	112163055	LOC112163055
cellular_component	organelle	down	46	112146584	LOC112146584
cellular_component	organelle	down	46	112143371	LOC112143371
cellular_component	organelle	down	46	112155016	LOC112155016
cellular_component	organelle	down	46	112154732	LOC112154732
cellular_component	organelle	down	46	112153297	LOC112153297
cellular_component	organelle	down	46	112140226	LOC112140226
cellular_component	organelle	down	46	112162603	LOC112162603
cellular_component	organelle	down	46	112154172	LOC112154172
cellular_component	organelle	down	46	112137797	LOC112137797
cellular_component	organelle	down	46	112137992	hspe1
cellular_component	organelle	down	46	112142745	dlat
cellular_component	organelle	down	46	112137330	LOC112137330
cellular_component	organelle	down	46	112158453	LOC112158453
cellular_component	organelle	down	46	112145014	LOC112145014
cellular_component	organelle	down	46	112140159	LOC112140159
cellular_component	organelle	down	46	112140555	esrra
cellular_component	organelle	down	46	112139004	c1qbp
cellular_component	organelle	down	46	112160863	LOC112160863
cellular_component	organelle	down	46	112145365	idh3b
cellular_component	organelle	down	46	112144676	tsfm
cellular_component	organelle	down	46	112147185	LOC112147185
cellular_component	organelle	down	46	112141620	LOC112141620
cellular_component	organelle	down	46	112139658	LOC112139658
cellular_component	organelle	down	46	112153368	LOC112153368
cellular_component	organelle	down	46	112144588	LOC112144588
cellular_component	organelle	down	46	112154323	aco2
cellular_component	organelle	down	46	112154225	nfe2l1
cellular_component	organelle	down	46	112163434	psmb7
cellular_component	organelle	down	46	112146101	LOC112146101
cellular_component	organelle	down	46	112141311	LOC112141311
cellular_component	organelle	down	46	112147111	LOC112147111
cellular_component	organelle	down	46	112161384	mrps18b
cellular_component	organelle	down	46	112157710	LOC112157710
cellular_component	organelle	down	46	112153287	LOC112153287
cellular_component	organelle	down	46	112162981	LOC112162981
cellular_component	organelle	down	46	112148641	gldc
cellular_component	organelle	down	46	112146401	hadha
cellular_component	organelle	down	46	112153084	LOC112153084
cellular_component	organelle	down	46	112137982	hspd1
cellular_component	organelle	down	46	112140211	LOC112140211
cellular_component	organelle	down	46	112149096	gfm1
cellular_component	organelle	down	46	112138721	LOC112138721
cellular_component	synapse	up	2	112163402	LOC112163402
cellular_component	synapse	up	2	112157090	LOC112157090
cellular_component	synapse	down	2	112142662	LOC112142662
cellular_component	synapse	down	2	112137797	LOC112137797
cellular_component	membrane	up	73	112155662	LOC112155662
cellular_component	membrane	up	73	112143231	LOC112143231
cellular_component	membrane	up	73	112137534	LOC112137534
cellular_component	membrane	up	73	112138344	LOC112138344
cellular_component	membrane	up	73	112151460	kcnj10
cellular_component	membrane	up	73	112150258	LOC112150258
cellular_component	membrane	up	73	112138737	LOC112138737
cellular_component	membrane	up	73	112150008	tusc5
cellular_component	membrane	up	73	112150957	LOC112150957
cellular_component	membrane	up	73	112148847	slc7a4
cellular_component	membrane	up	73	112152998	LOC112152998
cellular_component	membrane	up	73	112136694	il21r
cellular_component	membrane	up	73	112155467	LOC112155467
cellular_component	membrane	up	73	112157668	slc35b2
cellular_component	membrane	up	73	112158614	LOC112158614
cellular_component	membrane	up	73	112139847	LOC112139847
cellular_component	membrane	up	73	112156612	cd36
cellular_component	membrane	up	73	112136422	cd3e
cellular_component	membrane	up	73	112149400	LOC112149400
cellular_component	membrane	up	73	112160307	LOC112160307
cellular_component	membrane	up	73	112153699	LOC112153699
cellular_component	membrane	up	73	112153304	LOC112153304
cellular_component	membrane	up	73	112143153	LOC112143153
cellular_component	membrane	up	73	112136535	LOC112136535
cellular_component	membrane	up	73	112149955	LOC112149955
cellular_component	membrane	up	73	112159730	LOC112159730
cellular_component	membrane	up	73	112140435	LOC112140435
cellular_component	membrane	up	73	112140414	LOC112140414
cellular_component	membrane	up	73	112156439	lpcat4
cellular_component	membrane	up	73	112157090	LOC112157090
cellular_component	membrane	up	73	112143514	LOC112143514
cellular_component	membrane	up	73	112150724	LOC112150724
cellular_component	membrane	up	73	112156279	LOC112156279
cellular_component	membrane	up	73	112139803	LOC112139803
cellular_component	membrane	up	73	112153700	LOC112153700
cellular_component	membrane	up	73	112148518	LOC112148518
cellular_component	membrane	up	73	112139506	LOC112139506
cellular_component	membrane	up	73	112151852	nrg4
cellular_component	membrane	up	73	112150772	LOC112150772
cellular_component	membrane	up	73	112160159	LOC112160159
cellular_component	membrane	up	73	112140438	LOC112140438
cellular_component	membrane	up	73	112143512	LOC112143512
cellular_component	membrane	up	73	112162925	LOC112162925
cellular_component	membrane	up	73	112142907	LOC112142907
cellular_component	membrane	up	73	112144753	LOC112144753
cellular_component	membrane	up	73	112142886	LOC112142886
cellular_component	membrane	up	73	112156371	gal3st3
cellular_component	membrane	up	73	112139802	LOC112139802
cellular_component	membrane	up	73	112149932	LOC112149932
cellular_component	membrane	up	73	112136318	st3gal1
cellular_component	membrane	up	73	112139800	LOC112139800
cellular_component	membrane	up	73	112136420	LOC112136420
cellular_component	membrane	up	73	112148827	elovl7
cellular_component	membrane	up	73	112142537	gng3
cellular_component	membrane	up	73	112136427	LOC112136427
cellular_component	membrane	up	73	112142986	LOC112142986
cellular_component	membrane	up	73	112142757	LOC112142757
cellular_component	membrane	up	73	112160364	LOC112160364
cellular_component	membrane	up	73	112153947	LOC112153947
cellular_component	membrane	up	73	112139435	LOC112139435
cellular_component	membrane	up	73	112139181	LOC112139181
cellular_component	membrane	up	73	112161373	LOC112161373
cellular_component	membrane	up	73	112140150	LOC112140150
cellular_component	membrane	up	73	112155859	LOC112155859
cellular_component	membrane	up	73	112145370	LOC112145370
cellular_component	membrane	up	73	112152250	slc45a3
cellular_component	membrane	up	73	112144113	mag
cellular_component	membrane	up	73	112145726	LOC112145726
cellular_component	membrane	up	73	112161787	LOC112161787
cellular_component	membrane	up	73	112155010	LOC112155010
cellular_component	membrane	up	73	112145129	galnt16
cellular_component	membrane	up	73	112139512	LOC112139512
cellular_component	membrane	up	73	112139281	LOC112139281
cellular_component	membrane	down	74	112139954	faxdc2
cellular_component	membrane	down	74	112163055	LOC112163055
cellular_component	membrane	down	74	112146584	LOC112146584
cellular_component	membrane	down	74	112148397	tmem161b
cellular_component	membrane	down	74	112137555	mpv17l
cellular_component	membrane	down	74	112145937	LOC112145937
cellular_component	membrane	down	74	112155004	LOC112155004
cellular_component	membrane	down	74	112144081	sqle
cellular_component	membrane	down	74	112141195	LOC112141195
cellular_component	membrane	down	74	112143067	LOC112143067
cellular_component	membrane	down	74	112155324	LOC112155324
cellular_component	membrane	down	74	112161042	LOC112161042
cellular_component	membrane	down	74	112145014	LOC112145014
cellular_component	membrane	down	74	112154065	slc35g1
cellular_component	membrane	down	74	112158884	cd63
cellular_component	membrane	down	74	112152238	LOC112152238
cellular_component	membrane	down	74	112145117	LOC112145117
cellular_component	membrane	down	74	112147185	LOC112147185
cellular_component	membrane	down	74	112151475	xkr9
cellular_component	membrane	down	74	112162275	LOC112162275
cellular_component	membrane	down	74	112139958	LOC112139958
cellular_component	membrane	down	74	112153199	LOC112153199
cellular_component	membrane	down	74	112149864	LOC112149864
cellular_component	membrane	down	74	112143896	LOC112143896
cellular_component	membrane	down	74	112162482	slc44a4
cellular_component	membrane	down	74	112152785	rhcg
cellular_component	membrane	down	74	112146101	LOC112146101
cellular_component	membrane	down	74	112152705	pde3a
cellular_component	membrane	down	74	112163236	ptges
cellular_component	membrane	down	74	112146251	LOC112146251
cellular_component	membrane	down	74	112153287	LOC112153287
cellular_component	membrane	down	74	112140996	LOC112140996
cellular_component	membrane	down	74	112157371	LOC112157371
cellular_component	membrane	down	74	112140347	slc38a9
cellular_component	membrane	down	74	112152931	LOC112152931
cellular_component	membrane	down	74	112157334	LOC112157334
cellular_component	membrane	down	74	112142984	LOC112142984
cellular_component	membrane	down	74	112160555	slc38a7
cellular_component	membrane	down	74	112153103	LOC112153103
cellular_component	membrane	down	74	112137329	LOC112137329
cellular_component	membrane	down	74	112150876	LOC112150876
cellular_component	membrane	down	74	112150722	naaladl2
cellular_component	membrane	down	74	112153297	LOC112153297
cellular_component	membrane	down	74	112154732	LOC112154732
cellular_component	membrane	down	74	112154172	LOC112154172
cellular_component	membrane	down	74	112159973	atp5f1b
cellular_component	membrane	down	74	112137330	LOC112137330
cellular_component	membrane	down	74	112140159	LOC112140159
cellular_component	membrane	down	74	112141934	LOC112141934
cellular_component	membrane	down	74	112142013	LOC112142013
cellular_component	membrane	down	74	112160863	LOC112160863
cellular_component	membrane	down	74	112146735	mfsd11
cellular_component	membrane	down	74	112141526	tm7sf2
cellular_component	membrane	down	74	112153902	LOC112153902
cellular_component	membrane	down	74	112163171	kcnq4
cellular_component	membrane	down	74	112153627	tmx2
cellular_component	membrane	down	74	112142037	LOC112142037
cellular_component	membrane	down	74	112146253	LOC112146253
cellular_component	membrane	down	74	112137728	LOC112137728
cellular_component	membrane	down	74	112147896	aqp3
cellular_component	membrane	down	74	112152272	LOC112152272
cellular_component	membrane	down	74	112149233	p2ry2
cellular_component	membrane	down	74	112155783	tmem229a
cellular_component	membrane	down	74	112158384	mpv17
cellular_component	membrane	down	74	112162981	LOC112162981
cellular_component	membrane	down	74	112141480	corin
cellular_component	membrane	down	74	112147825	LOC112147825
cellular_component	membrane	down	74	112140211	LOC112140211
cellular_component	membrane	down	74	112142662	LOC112142662
cellular_component	membrane	down	74	112154909	LOC112154909
cellular_component	membrane	down	74	112161558	LOC112161558
cellular_component	membrane	down	74	112142363	LOC112142363
cellular_component	membrane	down	74	112148325	LOC112148325
cellular_component	membrane	down	74	112138721	LOC112138721
biological_process	immune system process	up	9	112147633	LOC112147633
biological_process	immune system process	up	9	112137354	LOC112137354
biological_process	immune system process	up	9	112145726	LOC112145726
biological_process	immune system process	up	9	112153304	LOC112153304
biological_process	immune system process	up	9	112137771	LOC112137771
biological_process	immune system process	up	9	112157077	LOC112157077
biological_process	immune system process	up	9	112163384	LOC112163384
biological_process	immune system process	up	9	112147069	irf4
biological_process	immune system process	up	9	112156612	cd36
biological_process	immune system process	down	2	112162603	LOC112162603
biological_process	immune system process	down	2	112148312	nos1
biological_process	negative regulation of biological process	up	5	112157077	LOC112157077
biological_process	negative regulation of biological process	up	5	112154369	ddit4
biological_process	negative regulation of biological process	up	5	112137354	LOC112137354
biological_process	negative regulation of biological process	up	5	112145924	tob2
biological_process	negative regulation of biological process	up	5	112147069	irf4
biological_process	negative regulation of biological process	down	3	112153057	LOC112153057
biological_process	negative regulation of biological process	down	3	112142013	LOC112142013
biological_process	negative regulation of biological process	down	3	112144588	LOC112144588
molecular_function	transporter activity	up	11	112157145	fabp2
molecular_function	transporter activity	up	11	112148847	slc7a4
molecular_function	transporter activity	up	11	112157941	LOC112157941
molecular_function	transporter activity	up	11	112155010	LOC112155010
molecular_function	transporter activity	up	11	112145332	LOC112145332
molecular_function	transporter activity	up	11	112136535	LOC112136535
molecular_function	transporter activity	up	11	112151460	kcnj10
molecular_function	transporter activity	up	11	112149955	LOC112149955
molecular_function	transporter activity	up	11	112158614	LOC112158614
molecular_function	transporter activity	up	11	112136463	rbp2
molecular_function	transporter activity	up	11	112157090	LOC112157090
molecular_function	transporter activity	down	21	112163171	kcnq4
molecular_function	transporter activity	down	21	112163055	LOC112163055
molecular_function	transporter activity	down	21	112146584	LOC112146584
molecular_function	transporter activity	down	21	112158186	LOC112158186
molecular_function	transporter activity	down	21	112137728	LOC112137728
molecular_function	transporter activity	down	21	112147896	aqp3
molecular_function	transporter activity	down	21	112152785	rhcg
molecular_function	transporter activity	down	21	112146101	LOC112146101
molecular_function	transporter activity	down	21	112153297	LOC112153297
molecular_function	transporter activity	down	21	112151546	LOC112151546
molecular_function	transporter activity	down	21	112141195	LOC112141195
molecular_function	transporter activity	down	21	112153287	LOC112153287
molecular_function	transporter activity	down	21	112154172	LOC112154172
molecular_function	transporter activity	down	21	112159973	atp5f1b
molecular_function	transporter activity	down	21	112140996	LOC112140996
molecular_function	transporter activity	down	21	112161042	LOC112161042
molecular_function	transporter activity	down	21	112147825	LOC112147825
molecular_function	transporter activity	down	21	112142662	LOC112142662
molecular_function	transporter activity	down	21	112160863	LOC112160863
molecular_function	transporter activity	down	21	112142363	LOC112142363
molecular_function	transporter activity	down	21	112148325	LOC112148325
cellular_component	macromolecular complex	up	11	112142537	gng3
cellular_component	macromolecular complex	up	11	112142384	LOC112142384
cellular_component	macromolecular complex	up	11	112162925	LOC112162925
cellular_component	macromolecular complex	up	11	112142886	LOC112142886
cellular_component	macromolecular complex	up	11	112146694	LOC112146694
cellular_component	macromolecular complex	up	11	112160307	LOC112160307
cellular_component	macromolecular complex	up	11	112140154	LOC112140154
cellular_component	macromolecular complex	up	11	112136535	LOC112136535
cellular_component	macromolecular complex	up	11	112150258	LOC112150258
cellular_component	macromolecular complex	up	11	112158236	LOC112158236
cellular_component	macromolecular complex	up	11	112140208	LOC112140208
cellular_component	macromolecular complex	down	19	112163171	kcnq4
cellular_component	macromolecular complex	down	19	112146584	LOC112146584
cellular_component	macromolecular complex	down	19	112163434	psmb7
cellular_component	macromolecular complex	down	19	112153297	LOC112153297
cellular_component	macromolecular complex	down	19	112146101	LOC112146101
cellular_component	macromolecular complex	down	19	112147111	LOC112147111
cellular_component	macromolecular complex	down	19	112161384	mrps18b
cellular_component	macromolecular complex	down	19	112159377	LOC112159377
cellular_component	macromolecular complex	down	19	112159973	atp5f1b
cellular_component	macromolecular complex	down	19	112161042	LOC112161042
cellular_component	macromolecular complex	down	19	112142745	dlat
cellular_component	macromolecular complex	down	19	112162981	LOC112162981
cellular_component	macromolecular complex	down	19	112145014	LOC112145014
cellular_component	macromolecular complex	down	19	112146401	hadha
cellular_component	macromolecular complex	down	19	112140159	LOC112140159
cellular_component	macromolecular complex	down	19	112160277	gmpr
cellular_component	macromolecular complex	down	19	112161558	LOC112161558
cellular_component	macromolecular complex	down	19	112146468	LOC112146468
cellular_component	macromolecular complex	down	19	112148325	LOC112148325
biological_process	response to stimulus	up	22	112142537	gng3
biological_process	response to stimulus	up	22	112137354	LOC112137354
biological_process	response to stimulus	up	22	112153304	LOC112153304
biological_process	response to stimulus	up	22	112143153	LOC112143153
biological_process	response to stimulus	up	22	112137771	LOC112137771
biological_process	response to stimulus	up	22	112151108	f13a1
biological_process	response to stimulus	up	22	112150772	LOC112150772
biological_process	response to stimulus	up	22	112158236	LOC112158236
biological_process	response to stimulus	up	22	112163384	LOC112163384
biological_process	response to stimulus	up	22	112150008	tusc5
biological_process	response to stimulus	up	22	112157090	LOC112157090
biological_process	response to stimulus	up	22	112147633	LOC112147633
biological_process	response to stimulus	up	22	112145362	LOC112145362
biological_process	response to stimulus	up	22	112145726	LOC112145726
biological_process	response to stimulus	up	22	112148518	LOC112148518
biological_process	response to stimulus	up	22	112157077	LOC112157077
biological_process	response to stimulus	up	22	112154369	ddit4
biological_process	response to stimulus	up	22	112155467	LOC112155467
biological_process	response to stimulus	up	22	112160500	fgf7
biological_process	response to stimulus	up	22	112139281	LOC112139281
biological_process	response to stimulus	up	22	112142156	LOC112142156
biological_process	response to stimulus	up	22	112156612	cd36
biological_process	response to stimulus	down	23	112139958	LOC112139958
biological_process	response to stimulus	down	23	112153057	LOC112153057
biological_process	response to stimulus	down	23	112158877	LOC112158877
biological_process	response to stimulus	down	23	112148548	LOC112148548
biological_process	response to stimulus	down	23	112148450	LOC112148450
biological_process	response to stimulus	down	23	112144588	LOC112144588
biological_process	response to stimulus	down	23	112148369	LOC112148369
biological_process	response to stimulus	down	23	112136686	LOC112136686
biological_process	response to stimulus	down	23	112149233	p2ry2
biological_process	response to stimulus	down	23	112144860	LOC112144860
biological_process	response to stimulus	down	23	112152705	pde3a
biological_process	response to stimulus	down	23	112161769	LOC112161769
biological_process	response to stimulus	down	23	112148312	nos1
biological_process	response to stimulus	down	23	112142745	dlat
biological_process	response to stimulus	down	23	112140572	LOC112140572
biological_process	response to stimulus	down	23	112137982	hspd1
biological_process	response to stimulus	down	23	112149695	LOC112149695
biological_process	response to stimulus	down	23	112154909	LOC112154909
biological_process	response to stimulus	down	23	112143516	LOC112143516
biological_process	response to stimulus	down	23	112142016	rcan1
biological_process	response to stimulus	down	23	112144642	cish
biological_process	response to stimulus	down	23	112151413	LOC112151413
biological_process	response to stimulus	down	23	112157285	mb
biological_process	metabolic process	up	40	112151839	LOC112151839
biological_process	metabolic process	up	40	112145920	pmm1
biological_process	metabolic process	up	40	112136310	LOC112136310
biological_process	metabolic process	up	40	112158822	LOC112158822
biological_process	metabolic process	up	40	112144938	LOC112144938
biological_process	metabolic process	up	40	112138281	LOC112138281
biological_process	metabolic process	up	40	112151108	f13a1
biological_process	metabolic process	up	40	112158236	LOC112158236
biological_process	metabolic process	up	40	112140208	LOC112140208
biological_process	metabolic process	up	40	112162925	LOC112162925
biological_process	metabolic process	up	40	112152998	LOC112152998
biological_process	metabolic process	up	40	112159125	muc19
biological_process	metabolic process	up	40	112146911	LOC112146911
biological_process	metabolic process	up	40	112150666	LOC112150666
biological_process	metabolic process	up	40	112146694	LOC112146694
biological_process	metabolic process	up	40	112156371	gal3st3
biological_process	metabolic process	up	40	112140154	LOC112140154
biological_process	metabolic process	up	40	112136318	st3gal1
biological_process	metabolic process	up	40	112138953	LOC112138953
biological_process	metabolic process	up	40	112163319	LOC112163319
biological_process	metabolic process	up	40	112139847	LOC112139847
biological_process	metabolic process	up	40	112141244	LOC112141244
biological_process	metabolic process	up	40	112148827	elovl7
biological_process	metabolic process	up	40	112153947	LOC112153947
biological_process	metabolic process	up	40	112143285	zbtb32
biological_process	metabolic process	up	40	112161373	LOC112161373
biological_process	metabolic process	up	40	112137366	gne
biological_process	metabolic process	up	40	112137522	LOC112137522
biological_process	metabolic process	up	40	112141096	LOC112141096
biological_process	metabolic process	up	40	112156439	lpcat4
biological_process	metabolic process	up	40	112148853	egr3
biological_process	metabolic process	up	40	112155928	batf2
biological_process	metabolic process	up	40	112155375	LOC112155375
biological_process	metabolic process	up	40	112142507	LOC112142507
biological_process	metabolic process	up	40	112162088	LOC112162088
biological_process	metabolic process	up	40	112145129	galnt16
biological_process	metabolic process	up	40	112158019	batf
biological_process	metabolic process	up	40	112151250	LOC112151250
biological_process	metabolic process	up	40	112149594	barx2
biological_process	metabolic process	up	40	112161025	LOC112161025
biological_process	metabolic process	down	64	112160968	got2
biological_process	metabolic process	down	64	112139954	faxdc2
biological_process	metabolic process	down	64	112155118	LOC112155118
biological_process	metabolic process	down	64	112144006	fdps
biological_process	metabolic process	down	64	112144937	LOC112144937
biological_process	metabolic process	down	64	112148312	nos1
biological_process	metabolic process	down	64	112161042	LOC112161042
biological_process	metabolic process	down	64	112158453	LOC112158453
biological_process	metabolic process	down	64	112150751	gclm
biological_process	metabolic process	down	64	112144585	LOC112144585
biological_process	metabolic process	down	64	112160277	gmpr
biological_process	metabolic process	down	64	112140555	esrra
biological_process	metabolic process	down	64	112144642	cish
biological_process	metabolic process	down	64	112154225	nfe2l1
biological_process	metabolic process	down	64	112139712	LOC112139712
biological_process	metabolic process	down	64	112163434	psmb7
biological_process	metabolic process	down	64	112141311	LOC112141311
biological_process	metabolic process	down	64	112155251	cryl1
biological_process	metabolic process	down	64	112157397	hadh
biological_process	metabolic process	down	64	112159377	LOC112159377
biological_process	metabolic process	down	64	112143529	map1lc3c
biological_process	metabolic process	down	64	112157371	LOC112157371
biological_process	metabolic process	down	64	112146401	hadha
biological_process	metabolic process	down	64	112158087	LOC112158087
biological_process	metabolic process	down	64	112157625	LOC112157625
biological_process	metabolic process	down	64	112139448	LOC112139448
biological_process	metabolic process	down	64	112151413	LOC112151413
biological_process	metabolic process	down	64	112141173	LOC112141173
biological_process	metabolic process	down	64	112156042	LOC112156042
biological_process	metabolic process	down	64	112146402	LOC112146402
biological_process	metabolic process	down	64	112148074	acaa2
biological_process	metabolic process	down	64	112143371	LOC112143371
biological_process	metabolic process	down	64	112158327	hadhb
biological_process	metabolic process	down	64	112140631	LOC112140631
biological_process	metabolic process	down	64	112154732	LOC112154732
biological_process	metabolic process	down	64	112144860	LOC112144860
biological_process	metabolic process	down	64	112144015	lars2
biological_process	metabolic process	down	64	112153801	LOC112153801
biological_process	metabolic process	down	64	112162603	LOC112162603
biological_process	metabolic process	down	64	112140226	LOC112140226
biological_process	metabolic process	down	64	112159973	atp5f1b
biological_process	metabolic process	down	64	112163382	LOC112163382
biological_process	metabolic process	down	64	112142745	dlat
biological_process	metabolic process	down	64	112147264	scp2
biological_process	metabolic process	down	64	112145365	idh3b
biological_process	metabolic process	down	64	112160348	LOC112160348
biological_process	metabolic process	down	64	112155919	LOC112155919
biological_process	metabolic process	down	64	112143364	arg2
biological_process	metabolic process	down	64	112153368	LOC112153368
biological_process	metabolic process	down	64	112154323	aco2
biological_process	metabolic process	down	64	112163043	LOC112163043
biological_process	metabolic process	down	64	112157453	glb1
biological_process	metabolic process	down	64	112139109	LOC112139109
biological_process	metabolic process	down	64	112154750	LOC112154750
biological_process	metabolic process	down	64	112148331	psat1
biological_process	metabolic process	down	64	112161384	mrps18b
biological_process	metabolic process	down	64	112162704	LOC112162704
biological_process	metabolic process	down	64	112148641	gldc
biological_process	metabolic process	down	64	112136954	npl
biological_process	metabolic process	down	64	112153482	gla
biological_process	metabolic process	down	64	112149096	gfm1
biological_process	metabolic process	down	64	112161558	LOC112161558
biological_process	metabolic process	down	64	112148325	LOC112148325
biological_process	metabolic process	down	64	112138721	LOC112138721
cellular_component	synapse part	up	1	112157090	LOC112157090
cellular_component	synapse part	down	2	112142662	LOC112142662
cellular_component	synapse part	down	2	112137797	LOC112137797
biological_process	growth	up	0	-	-
biological_process	growth	down	4	112137982	hspd1
biological_process	growth	down	4	112148312	nos1
biological_process	growth	down	4	112148445	myl7
biological_process	growth	down	4	112140025	nppa
molecular_function	transcription regulator activity	up	5	112155928	batf2
molecular_function	transcription regulator activity	up	5	112158236	LOC112158236
molecular_function	transcription regulator activity	up	5	112158019	batf
molecular_function	transcription regulator activity	up	5	112143285	zbtb32
molecular_function	transcription regulator activity	up	5	112147069	irf4
molecular_function	transcription regulator activity	down	6	112154225	nfe2l1
molecular_function	transcription regulator activity	down	6	112140555	esrra
molecular_function	transcription regulator activity	down	6	112137572	LOC112137572
molecular_function	transcription regulator activity	down	6	112153368	LOC112153368
molecular_function	transcription regulator activity	down	6	112141311	LOC112141311
molecular_function	transcription regulator activity	down	6	112158453	LOC112158453
molecular_function	binding	up	63	112151839	LOC112151839
molecular_function	binding	up	63	112158822	LOC112158822
molecular_function	binding	up	63	112144938	LOC112144938
molecular_function	binding	up	63	112137771	LOC112137771
molecular_function	binding	up	63	112150387	LOC112150387
molecular_function	binding	up	63	112138281	LOC112138281
molecular_function	binding	up	63	112147384	LOC112147384
molecular_function	binding	up	63	112150772	LOC112150772
molecular_function	binding	up	63	112146330	LOC112146330
molecular_function	binding	up	63	112147073	LOC112147073
molecular_function	binding	up	63	112158236	LOC112158236
molecular_function	binding	up	63	112163384	LOC112163384
molecular_function	binding	up	63	112140208	LOC112140208
molecular_function	binding	up	63	112146848	LOC112146848
molecular_function	binding	up	63	112143863	LOC112143863
molecular_function	binding	up	63	112158711	LOC112158711
molecular_function	binding	up	63	112147633	LOC112147633
molecular_function	binding	up	63	112139445	LOC112139445
molecular_function	binding	up	63	112162925	LOC112162925
molecular_function	binding	up	63	112159125	muc19
molecular_function	binding	up	63	112155848	LOC112155848
molecular_function	binding	up	63	112146911	LOC112146911
molecular_function	binding	up	63	112146694	LOC112146694
molecular_function	binding	up	63	112153897	LOC112153897
molecular_function	binding	up	63	112145332	LOC112145332
molecular_function	binding	up	63	112150147	LOC112150147
molecular_function	binding	up	63	112138953	LOC112138953
molecular_function	binding	up	63	112163319	LOC112163319
molecular_function	binding	up	63	112136369	LOC112136369
molecular_function	binding	up	63	112139847	LOC112139847
molecular_function	binding	up	63	112153280	drp2
molecular_function	binding	up	63	112157145	fabp2
molecular_function	binding	up	63	112140747	LOC112140747
molecular_function	binding	up	63	112145298	LOC112145298
molecular_function	binding	up	63	112153947	LOC112153947
molecular_function	binding	up	63	112144420	LOC112144420
molecular_function	binding	up	63	112143285	zbtb32
molecular_function	binding	up	63	112138399	LOC112138399
molecular_function	binding	up	63	112139435	LOC112139435
molecular_function	binding	up	63	112139447	LOC112139447
molecular_function	binding	up	63	112153304	LOC112153304
molecular_function	binding	up	63	112154564	dclre1a
molecular_function	binding	up	63	112163402	LOC112163402
molecular_function	binding	up	63	112136463	rbp2
molecular_function	binding	up	63	112148853	egr3
molecular_function	binding	up	63	112157090	LOC112157090
molecular_function	binding	up	63	112144113	mag
molecular_function	binding	up	63	112139327	LOC112139327
molecular_function	binding	up	63	112155928	batf2
molecular_function	binding	up	63	112142384	LOC112142384
molecular_function	binding	up	63	112155375	LOC112155375
molecular_function	binding	up	63	112142507	LOC112142507
molecular_function	binding	up	63	112162088	LOC112162088
molecular_function	binding	up	63	112145129	galnt16
molecular_function	binding	up	63	112158019	batf
molecular_function	binding	up	63	112143192	LOC112143192
molecular_function	binding	up	63	112151250	LOC112151250
molecular_function	binding	up	63	112160500	fgf7
molecular_function	binding	up	63	112136556	s100a1
molecular_function	binding	up	63	112139281	LOC112139281
molecular_function	binding	up	63	112149594	barx2
molecular_function	binding	up	63	112161025	LOC112161025
molecular_function	binding	up	63	112146664	elavl3
molecular_function	binding	down	113	112138554	LOC112138554
molecular_function	binding	down	113	112150314	cga
molecular_function	binding	down	113	112152095	LOC112152095
molecular_function	binding	down	113	112150794	LOC112150794
molecular_function	binding	down	113	112160968	got2
molecular_function	binding	down	113	112140947	ckb
molecular_function	binding	down	113	112141393	LOC112141393
molecular_function	binding	down	113	112138795	LOC112138795
molecular_function	binding	down	113	112139954	faxdc2
molecular_function	binding	down	113	112159309	LOC112159309
molecular_function	binding	down	113	112148450	LOC112148450
molecular_function	binding	down	113	112143947	pdp1
molecular_function	binding	down	113	112146089	LOC112146089
molecular_function	binding	down	113	112155004	LOC112155004
molecular_function	binding	down	113	112144081	sqle
molecular_function	binding	down	113	112155016	LOC112155016
molecular_function	binding	down	113	112138630	rtn4ip1
molecular_function	binding	down	113	112161844	LOC112161844
molecular_function	binding	down	113	112144937	LOC112144937
molecular_function	binding	down	113	112143067	LOC112143067
molecular_function	binding	down	113	112148312	nos1
molecular_function	binding	down	113	112137797	LOC112137797
molecular_function	binding	down	113	112137992	hspe1
molecular_function	binding	down	113	112160446	LOC112160446
molecular_function	binding	down	113	112156827	pomc
molecular_function	binding	down	113	112161042	LOC112161042
molecular_function	binding	down	113	112139080	LOC112139080
molecular_function	binding	down	113	112158453	LOC112158453
molecular_function	binding	down	113	112150751	gclm
molecular_function	binding	down	113	112142203	rgn
molecular_function	binding	down	113	112160277	gmpr
molecular_function	binding	down	113	112140555	esrra
molecular_function	binding	down	113	112144676	tsfm
molecular_function	binding	down	113	112152238	LOC112152238
molecular_function	binding	down	113	112146468	LOC112146468
molecular_function	binding	down	113	112147185	LOC112147185
molecular_function	binding	down	113	112162275	LOC112162275
molecular_function	binding	down	113	112139958	LOC112139958
molecular_function	binding	down	113	112139658	LOC112139658
molecular_function	binding	down	113	112158877	LOC112158877
molecular_function	binding	down	113	112162786	s100z
molecular_function	binding	down	113	112137572	LOC112137572
molecular_function	binding	down	113	112149555	LOC112149555
molecular_function	binding	down	113	112148445	myl7
molecular_function	binding	down	113	112148548	LOC112148548
molecular_function	binding	down	113	112137336	lap3
molecular_function	binding	down	113	112154225	nfe2l1
molecular_function	binding	down	113	112139712	LOC112139712
molecular_function	binding	down	113	112147010	LOC112147010
molecular_function	binding	down	113	112147061	clmn
molecular_function	binding	down	113	112147111	LOC112147111
molecular_function	binding	down	113	112151546	LOC112151546
molecular_function	binding	down	113	112141311	LOC112141311
molecular_function	binding	down	113	112153779	cetn2
molecular_function	binding	down	113	112152705	pde3a
molecular_function	binding	down	113	112146251	LOC112146251
molecular_function	binding	down	113	112157397	hadh
molecular_function	binding	down	113	112159377	LOC112159377
molecular_function	binding	down	113	112160422	cgref1
molecular_function	binding	down	113	112157371	LOC112157371
molecular_function	binding	down	113	112152284	clpx
molecular_function	binding	down	113	112152077	ush1c
molecular_function	binding	down	113	112158087	LOC112158087
molecular_function	binding	down	113	112142016	rcan1
molecular_function	binding	down	113	112139448	LOC112139448
molecular_function	binding	down	113	112151413	LOC112151413
molecular_function	binding	down	113	112157285	mb
molecular_function	binding	down	113	112144614	LOC112144614
molecular_function	binding	down	113	112156042	LOC112156042
molecular_function	binding	down	113	112146402	LOC112146402
molecular_function	binding	down	113	112137329	LOC112137329
molecular_function	binding	down	113	112161512	LOC112161512
molecular_function	binding	down	113	112143371	LOC112143371
molecular_function	binding	down	113	112148369	LOC112148369
molecular_function	binding	down	113	112158383	ucn
molecular_function	binding	down	113	112154732	LOC112154732
molecular_function	binding	down	113	112144015	lars2
molecular_function	binding	down	113	112154530	LOC112154530
molecular_function	binding	down	113	112163382	LOC112163382
molecular_function	binding	down	113	112159973	atp5f1b
molecular_function	binding	down	113	112161065	pepd
molecular_function	binding	down	113	112138558	LOC112138558
molecular_function	binding	down	113	112137330	LOC112137330
molecular_function	binding	down	113	112140025	nppa
molecular_function	binding	down	113	112143516	LOC112143516
molecular_function	binding	down	113	112145365	idh3b
molecular_function	binding	down	113	112159095	LOC112159095
molecular_function	binding	down	113	112160348	LOC112160348
molecular_function	binding	down	113	112155919	LOC112155919
molecular_function	binding	down	113	112162134	LOC112162134
molecular_function	binding	down	113	112138910	LOC112138910
molecular_function	binding	down	113	112143364	arg2
molecular_function	binding	down	113	112153368	LOC112153368
molecular_function	binding	down	113	112154323	aco2
molecular_function	binding	down	113	112146253	LOC112146253
molecular_function	binding	down	113	112158186	LOC112158186
molecular_function	binding	down	113	112140024	LOC112140024
molecular_function	binding	down	113	112158025	LOC112158025
molecular_function	binding	down	113	112139109	LOC112139109
molecular_function	binding	down	113	112154591	LOC112154591
molecular_function	binding	down	113	112161815	LOC112161815
molecular_function	binding	down	113	112157710	LOC112157710
molecular_function	binding	down	113	112162744	dck
molecular_function	binding	down	113	112147056	LOC112147056
molecular_function	binding	down	113	112146763	LOC112146763
molecular_function	binding	down	113	112137982	hspd1
molecular_function	binding	down	113	112149695	LOC112149695
molecular_function	binding	down	113	112140211	LOC112140211
molecular_function	binding	down	113	112154909	LOC112154909
molecular_function	binding	down	113	112149096	gfm1
molecular_function	binding	down	113	112161558	LOC112161558
molecular_function	binding	down	113	112148325	LOC112148325
molecular_function	binding	down	113	112138721	LOC112138721
biological_process	signaling	up	12	112142537	gng3
biological_process	signaling	up	12	112145362	LOC112145362
biological_process	signaling	up	12	112137354	LOC112137354
biological_process	signaling	up	12	112145726	LOC112145726
biological_process	signaling	up	12	112139435	LOC112139435
biological_process	signaling	up	12	112148518	LOC112148518
biological_process	signaling	up	12	112150772	LOC112150772
biological_process	signaling	up	12	112154369	ddit4
biological_process	signaling	up	12	112155467	LOC112155467
biological_process	signaling	up	12	112139281	LOC112139281
biological_process	signaling	up	12	112160500	fgf7
biological_process	signaling	up	12	112156612	cd36
biological_process	signaling	down	16	112139958	LOC112139958
biological_process	signaling	down	16	112153057	LOC112153057
biological_process	signaling	down	16	112152705	pde3a
biological_process	signaling	down	16	112161769	LOC112161769
biological_process	signaling	down	16	112148312	nos1
biological_process	signaling	down	16	112137797	LOC112137797
biological_process	signaling	down	16	112148548	LOC112148548
biological_process	signaling	down	16	112144588	LOC112144588
biological_process	signaling	down	16	112149695	LOC112149695
biological_process	signaling	down	16	112154909	LOC112154909
biological_process	signaling	down	16	112149233	p2ry2
biological_process	signaling	down	16	112143516	LOC112143516
biological_process	signaling	down	16	112142016	rcan1
biological_process	signaling	down	16	112144642	cish
biological_process	signaling	down	16	112144860	LOC112144860
biological_process	signaling	down	16	112151413	LOC112151413
cellular_component	extracellular region part	up	7	112153730	spon2
cellular_component	extracellular region part	up	7	112147570	LOC112147570
cellular_component	extracellular region part	up	7	112151839	LOC112151839
cellular_component	extracellular region part	up	7	112138953	LOC112138953
cellular_component	extracellular region part	up	7	112159125	muc19
cellular_component	extracellular region part	up	7	112137771	LOC112137771
cellular_component	extracellular region part	up	7	112136155	il7r
cellular_component	extracellular region part	down	3	112156042	LOC112156042
cellular_component	extracellular region part	down	3	112139712	LOC112139712
cellular_component	extracellular region part	down	3	112147056	LOC112147056
molecular_function	structural molecule activity	up	11	112151839	LOC112151839
molecular_function	structural molecule activity	up	11	112145032	prph
molecular_function	structural molecule activity	up	11	112142907	LOC112142907
molecular_function	structural molecule activity	up	11	112159125	muc19
molecular_function	structural molecule activity	up	11	112149400	LOC112149400
molecular_function	structural molecule activity	up	11	112136155	il7r
molecular_function	structural molecule activity	up	11	112138953	LOC112138953
molecular_function	structural molecule activity	up	11	112140208	LOC112140208
molecular_function	structural molecule activity	up	11	112160148	LOC112160148
molecular_function	structural molecule activity	up	11	112158952	LOC112158952
molecular_function	structural molecule activity	up	11	112160152	LOC112160152
molecular_function	structural molecule activity	down	4	112156042	LOC112156042
molecular_function	structural molecule activity	down	4	112155324	LOC112155324
molecular_function	structural molecule activity	down	4	112155016	LOC112155016
molecular_function	structural molecule activity	down	4	112161384	mrps18b
biological_process	cellular component organization or biogenesis	up	7	112147570	LOC112147570
biological_process	cellular component organization or biogenesis	up	7	112160402	stmn2
biological_process	cellular component organization or biogenesis	up	7	112142384	LOC112142384
biological_process	cellular component organization or biogenesis	up	7	112159125	muc19
biological_process	cellular component organization or biogenesis	up	7	112146911	LOC112146911
biological_process	cellular component organization or biogenesis	up	7	112142886	LOC112142886
biological_process	cellular component organization or biogenesis	up	7	112163402	LOC112163402
biological_process	cellular component organization or biogenesis	down	19	112139958	LOC112139958
biological_process	cellular component organization or biogenesis	down	19	112156042	LOC112156042
biological_process	cellular component organization or biogenesis	down	19	112162134	LOC112162134
biological_process	cellular component organization or biogenesis	down	19	112138910	LOC112138910
biological_process	cellular component organization or biogenesis	down	19	112146402	LOC112146402
biological_process	cellular component organization or biogenesis	down	19	112141393	LOC112141393
biological_process	cellular component organization or biogenesis	down	19	112148445	myl7
biological_process	cellular component organization or biogenesis	down	19	112148627	dnaaf2
biological_process	cellular component organization or biogenesis	down	19	112138879	LOC112138879
biological_process	cellular component organization or biogenesis	down	19	112139109	LOC112139109
biological_process	cellular component organization or biogenesis	down	19	112147111	LOC112147111
biological_process	cellular component organization or biogenesis	down	19	112145398	ndufaf3
biological_process	cellular component organization or biogenesis	down	19	112161815	LOC112161815
biological_process	cellular component organization or biogenesis	down	19	112137797	LOC112137797
biological_process	cellular component organization or biogenesis	down	19	112148312	nos1
biological_process	cellular component organization or biogenesis	down	19	112153084	LOC112153084
biological_process	cellular component organization or biogenesis	down	19	112140159	LOC112140159
biological_process	cellular component organization or biogenesis	down	19	112147185	LOC112147185
biological_process	cellular component organization or biogenesis	down	19	112160348	LOC112160348
cellular_component	supramolecular complex	up	4	112145032	prph
cellular_component	supramolecular complex	up	4	112158952	LOC112158952
cellular_component	supramolecular complex	up	4	112160148	LOC112160148
cellular_component	supramolecular complex	up	4	112160152	LOC112160152
cellular_component	supramolecular complex	down	1	112155016	LOC112155016
cellular_component	membrane part	up	71	112155662	LOC112155662
cellular_component	membrane part	up	71	112143231	LOC112143231
cellular_component	membrane part	up	71	112137534	LOC112137534
cellular_component	membrane part	up	71	112138344	LOC112138344
cellular_component	membrane part	up	71	112151460	kcnj10
cellular_component	membrane part	up	71	112150258	LOC112150258
cellular_component	membrane part	up	71	112138737	LOC112138737
cellular_component	membrane part	up	71	112150008	tusc5
cellular_component	membrane part	up	71	112150957	LOC112150957
cellular_component	membrane part	up	71	112148847	slc7a4
cellular_component	membrane part	up	71	112152998	LOC112152998
cellular_component	membrane part	up	71	112136694	il21r
cellular_component	membrane part	up	71	112155467	LOC112155467
cellular_component	membrane part	up	71	112157668	slc35b2
cellular_component	membrane part	up	71	112158614	LOC112158614
cellular_component	membrane part	up	71	112139847	LOC112139847
cellular_component	membrane part	up	71	112156612	cd36
cellular_component	membrane part	up	71	112136422	cd3e
cellular_component	membrane part	up	71	112149400	LOC112149400
cellular_component	membrane part	up	71	112160307	LOC112160307
cellular_component	membrane part	up	71	112153699	LOC112153699
cellular_component	membrane part	up	71	112153304	LOC112153304
cellular_component	membrane part	up	71	112143153	LOC112143153
cellular_component	membrane part	up	71	112136535	LOC112136535
cellular_component	membrane part	up	71	112149955	LOC112149955
cellular_component	membrane part	up	71	112159730	LOC112159730
cellular_component	membrane part	up	71	112140435	LOC112140435
cellular_component	membrane part	up	71	112140414	LOC112140414
cellular_component	membrane part	up	71	112156439	lpcat4
cellular_component	membrane part	up	71	112157090	LOC112157090
cellular_component	membrane part	up	71	112143514	LOC112143514
cellular_component	membrane part	up	71	112150724	LOC112150724
cellular_component	membrane part	up	71	112156279	LOC112156279
cellular_component	membrane part	up	71	112139803	LOC112139803
cellular_component	membrane part	up	71	112153700	LOC112153700
cellular_component	membrane part	up	71	112148518	LOC112148518
cellular_component	membrane part	up	71	112139506	LOC112139506
cellular_component	membrane part	up	71	112151852	nrg4
cellular_component	membrane part	up	71	112160159	LOC112160159
cellular_component	membrane part	up	71	112140438	LOC112140438
cellular_component	membrane part	up	71	112143512	LOC112143512
cellular_component	membrane part	up	71	112162925	LOC112162925
cellular_component	membrane part	up	71	112142907	LOC112142907
cellular_component	membrane part	up	71	112144753	LOC112144753
cellular_component	membrane part	up	71	112142886	LOC112142886
cellular_component	membrane part	up	71	112156371	gal3st3
cellular_component	membrane part	up	71	112139802	LOC112139802
cellular_component	membrane part	up	71	112149932	LOC112149932
cellular_component	membrane part	up	71	112136318	st3gal1
cellular_component	membrane part	up	71	112139800	LOC112139800
cellular_component	membrane part	up	71	112136420	LOC112136420
cellular_component	membrane part	up	71	112148827	elovl7
cellular_component	membrane part	up	71	112142537	gng3
cellular_component	membrane part	up	71	112136427	LOC112136427
cellular_component	membrane part	up	71	112142986	LOC112142986
cellular_component	membrane part	up	71	112142757	LOC112142757
cellular_component	membrane part	up	71	112160364	LOC112160364
cellular_component	membrane part	up	71	112153947	LOC112153947
cellular_component	membrane part	up	71	112139435	LOC112139435
cellular_component	membrane part	up	71	112139181	LOC112139181
cellular_component	membrane part	up	71	112161373	LOC112161373
cellular_component	membrane part	up	71	112140150	LOC112140150
cellular_component	membrane part	up	71	112155859	LOC112155859
cellular_component	membrane part	up	71	112145370	LOC112145370
cellular_component	membrane part	up	71	112152250	slc45a3
cellular_component	membrane part	up	71	112144113	mag
cellular_component	membrane part	up	71	112145726	LOC112145726
cellular_component	membrane part	up	71	112161787	LOC112161787
cellular_component	membrane part	up	71	112155010	LOC112155010
cellular_component	membrane part	up	71	112145129	galnt16
cellular_component	membrane part	up	71	112139512	LOC112139512
cellular_component	membrane part	down	70	112139954	faxdc2
cellular_component	membrane part	down	70	112163055	LOC112163055
cellular_component	membrane part	down	70	112146584	LOC112146584
cellular_component	membrane part	down	70	112148397	tmem161b
cellular_component	membrane part	down	70	112137555	mpv17l
cellular_component	membrane part	down	70	112145937	LOC112145937
cellular_component	membrane part	down	70	112155004	LOC112155004
cellular_component	membrane part	down	70	112144081	sqle
cellular_component	membrane part	down	70	112141195	LOC112141195
cellular_component	membrane part	down	70	112143067	LOC112143067
cellular_component	membrane part	down	70	112155324	LOC112155324
cellular_component	membrane part	down	70	112161042	LOC112161042
cellular_component	membrane part	down	70	112145014	LOC112145014
cellular_component	membrane part	down	70	112154065	slc35g1
cellular_component	membrane part	down	70	112158884	cd63
cellular_component	membrane part	down	70	112152238	LOC112152238
cellular_component	membrane part	down	70	112145117	LOC112145117
cellular_component	membrane part	down	70	112151475	xkr9
cellular_component	membrane part	down	70	112162275	LOC112162275
cellular_component	membrane part	down	70	112139958	LOC112139958
cellular_component	membrane part	down	70	112153199	LOC112153199
cellular_component	membrane part	down	70	112149864	LOC112149864
cellular_component	membrane part	down	70	112143896	LOC112143896
cellular_component	membrane part	down	70	112162482	slc44a4
cellular_component	membrane part	down	70	112152785	rhcg
cellular_component	membrane part	down	70	112146101	LOC112146101
cellular_component	membrane part	down	70	112152705	pde3a
cellular_component	membrane part	down	70	112163236	ptges
cellular_component	membrane part	down	70	112146251	LOC112146251
cellular_component	membrane part	down	70	112153287	LOC112153287
cellular_component	membrane part	down	70	112140996	LOC112140996
cellular_component	membrane part	down	70	112157371	LOC112157371
cellular_component	membrane part	down	70	112140347	slc38a9
cellular_component	membrane part	down	70	112152931	LOC112152931
cellular_component	membrane part	down	70	112157334	LOC112157334
cellular_component	membrane part	down	70	112142984	LOC112142984
cellular_component	membrane part	down	70	112160555	slc38a7
cellular_component	membrane part	down	70	112153103	LOC112153103
cellular_component	membrane part	down	70	112137329	LOC112137329
cellular_component	membrane part	down	70	112150876	LOC112150876
cellular_component	membrane part	down	70	112150722	naaladl2
cellular_component	membrane part	down	70	112153297	LOC112153297
cellular_component	membrane part	down	70	112154732	LOC112154732
cellular_component	membrane part	down	70	112159973	atp5f1b
cellular_component	membrane part	down	70	112137330	LOC112137330
cellular_component	membrane part	down	70	112140159	LOC112140159
cellular_component	membrane part	down	70	112141934	LOC112141934
cellular_component	membrane part	down	70	112142013	LOC112142013
cellular_component	membrane part	down	70	112146735	mfsd11
cellular_component	membrane part	down	70	112141526	tm7sf2
cellular_component	membrane part	down	70	112153902	LOC112153902
cellular_component	membrane part	down	70	112163171	kcnq4
cellular_component	membrane part	down	70	112153627	tmx2
cellular_component	membrane part	down	70	112142037	LOC112142037
cellular_component	membrane part	down	70	112146253	LOC112146253
cellular_component	membrane part	down	70	112137728	LOC112137728
cellular_component	membrane part	down	70	112147896	aqp3
cellular_component	membrane part	down	70	112152272	LOC112152272
cellular_component	membrane part	down	70	112149233	p2ry2
cellular_component	membrane part	down	70	112155783	tmem229a
cellular_component	membrane part	down	70	112158384	mpv17
cellular_component	membrane part	down	70	112162981	LOC112162981
cellular_component	membrane part	down	70	112141480	corin
cellular_component	membrane part	down	70	112147825	LOC112147825
cellular_component	membrane part	down	70	112140211	LOC112140211
cellular_component	membrane part	down	70	112142662	LOC112142662
cellular_component	membrane part	down	70	112161558	LOC112161558
cellular_component	membrane part	down	70	112148325	LOC112148325
cellular_component	membrane part	down	70	112142363	LOC112142363
cellular_component	membrane part	down	70	112138721	LOC112138721
biological_process	cell proliferation	up	1	112145924	tob2
biological_process	cell proliferation	down	2	112148445	myl7
biological_process	cell proliferation	down	2	112140025	nppa
molecular_function	antioxidant activity	up	0	-	-
molecular_function	antioxidant activity	down	1	112150425	LOC112150425
