# Supplementary material for: Transcriptomic Analysis in Marine Medaka Gill Reveals That the Hypo-Osmotic Stress Could Alter the Immune Response via the IL17 Signaling Pathway
Source: Int J Mol Sci. 2022 Oct 17;23(20):12417. doi: 10.3390/ijms232012417 (PMC9604416; doi:10.3390/ijms232012417)
Supplement: Supplementary file 1 [file ijms-23-12417-s001.zip › ijms-1885953-supplementary/Supplementary File S5.xlsx]

## Sheet: SW-VS-SFW.PossionDis_Method.pat
Supplementary file 5: List of KEGG enriched pathway in SW/SFW group.
#Pathway	SW-VS-SFW.PossionDis_Method (451)	Pvalue	Pathway ID	Level 1	Level 2	Genes
Cell cycle	18	1.1822e-07	ko04110	Cellular Processes	Cell growth and death	112141766(LOC112141766);112157610(LOC112157610);112137374(plk1);112163494(ccnb1);112147865(cdc20);112145573(ccna2);112141506(bub1b);112145288(espl1);112161823(cdk1);112156185(mad2l1);112161035(ccnb2);112143964(ttk);112163437(skp2);112149242(LOC112149242);112141541(ccnb3);112154291(pkmyt1);112152942(wee1);112143232(ccne2)
Vitamin digestion and absorption	9	1.41306e-06	ko04977	Organismal Systems	Digestive system	112147510(plb1);112136463(rbp2);112161054(LOC112161054);112143598(LOC112143598);112145332(LOC112145332);112136464(apoa4);112157941(LOC112157941);112150223(LOC112150223);112140996(LOC112140996)
Type I diabetes mellitus	10	3.42882e-05	ko04940	Human Diseases	Endocrine and metabolic diseases	112140150(LOC112140150);112140061(LOC112140061);112144753(LOC112144753);112140149(LOC112140149);112155393(LOC112155393);112137436(LOC112137436);112153304(LOC112153304);112155394(LOC112155394);112148302(LOC112148302);112137982(hspd1)
Cellular senescence	19	9.94575e-05	ko04218	Cellular Processes	Cell growth and death	112141066(LOC112141066);112140150(LOC112140150);112161456(LOC112161456);112140061(LOC112140061);112144753(LOC112144753);112140149(LOC112140149);112141025(LOC112141025);112141026(LOC112141026);112156408(LOC112156408);112155692(serpine1);112140329(LOC112140329);112150930(LOC112150930);112163494(ccnb1);112145573(ccna2);112155954(LOC112155954);112161823(cdk1);112161035(ccnb2);112141541(ccnb3);1121432…
Graft-versus-host disease	8	0.000174352	ko05332	Human Diseases	Immune diseases	112140150(LOC112140150);112140061(LOC112140061);112144753(LOC112144753);112140149(LOC112140149);112155393(LOC112155393);112153304(LOC112153304);112155394(LOC112155394);112148302(LOC112148302)
Progesterone-mediated oocyte maturation	11	0.00025229	ko04914	Organismal Systems	Endocrine system	112137374(plk1);112163494(ccnb1);112145573(ccna2);112161823(cdk1);112145100(aurka);112156185(mad2l1);112161035(ccnb2);112149242(LOC112149242);112154206(kif22);112141541(ccnb3);112154291(pkmyt1)
Fat digestion and absorption	7	0.000359591	ko04975	Organismal Systems	Digestive system	112157145(fabp2);112156612(cd36);112161054(LOC112161054);112143598(LOC112143598);112136464(apoa4);112157941(LOC112157941);112150223(LOC112150223)
Oocyte meiosis	12	0.000854205	ko04114	Cellular Processes	Cell growth and death	112141766(LOC112141766);112137374(plk1);112163494(ccnb1);112147865(cdc20);112145288(espl1);112161823(cdk1);112163241(LOC112163241);112145100(aurka);112156185(mad2l1);112161035(ccnb2);112154291(pkmyt1);112143232(ccne2)
Pyrimidine metabolism	7	0.00188091	ko00240	Metabolism	Nucleotide metabolism	112158087(LOC112158087);112158089(LOC112158089);112151491(LOC112151491);112157887(cad);112137445(tk1);112159528(LOC112159528);112151196(tyms)
Allograft rejection	7	0.00200877	ko05330	Human Diseases	Immune diseases	112140150(LOC112140150);112140061(LOC112140061);112144753(LOC112144753);112140149(LOC112140149);112155393(LOC112155393);112153304(LOC112153304);112155394(LOC112155394)
p53 signaling pathway	9	0.00216759	ko04115	Cellular Processes	Cell growth and death	112155692(serpine1);112150930(LOC112150930);112139226(LOC112139226);112158087(LOC112158087);112163494(ccnb1);112161823(cdk1);112158089(LOC112158089);112161035(ccnb2);112143232(ccne2)
FoxO signaling pathway	12	0.00229891	ko04068	Environmental Information Processing	Signal transduction	112142321(LOC112142321);112153304(LOC112153304);112150663(bcl6);112137374(plk1);112163494(ccnb1);112161035(ccnb2);112149235(plk4);112163437(skp2);112141541(ccnb3);112155149(irs2);112152924(rag1);112141457(egf)
Cholesterol metabolism	8	0.00271143	ko04979	Organismal Systems	Digestive system	112161025(LOC112161025);112156612(cd36);112161054(LOC112161054);112136762(LOC112136762);112143598(LOC112143598);112136464(apoa4);112157941(LOC112157941);112150223(LOC112150223)
Autoimmune thyroid disease	7	0.00435883	ko05320	Human Diseases	Immune diseases	112140150(LOC112140150);112140061(LOC112140061);112144753(LOC112144753);112140149(LOC112140149);112155393(LOC112155393);112153304(LOC112153304);112155394(LOC112155394)
Renin-angiotensin system	4	0.00634961	ko04614	Organismal Systems	Endocrine system	112142126(LOC112142126);112151869(LOC112151869);112160389(ace2);112151103(agtr1)
Alanine, aspartate and glutamate metabolism	5	0.00714813	ko00250	Metabolism	Amino acid metabolism	112137436(LOC112137436);112156355(LOC112156355);112155644(LOC112155644);112139913(ass1);112157887(cad)
MicroRNAs in cancer	14	0.00761963	ko05206	Human Diseases	Cancers: Overview	112143958(LOC112143958);112149198(tenm4);112158171(LOC112158171);112145619(LOC112145619);112154369(ddit4);112157371(LOC112157371);112152700(LOC112152700);112160964(kif23);112149242(LOC112149242);112159032(mmp9);112153057(LOC112153057);112155149(irs2);112143232(ccne2);112154310(brca1)
Amino sugar and nucleotide sugar metabolism	6	0.00828763	ko00520	Metabolism	Carbohydrate metabolism	112144938(LOC112144938);112160399(LOC112160399);112145322(LOC112145322);112144937(LOC112144937);112157439(ugdh);112145920(pmm1)
Human T-cell leukemia virus 1 infection	16	0.00847578	ko05166	Human Diseases	Infectious diseases: Viral	112141766(LOC112141766);112140150(LOC112140150);112140061(LOC112140061);112144753(LOC112144753);112140149(LOC112140149);112154799(LOC112154799);112162044(LOC112162044);112157610(LOC112157610);112158236(LOC112158236);112147865(cdc20);112145573(ccna2);112141506(bub1b);112145288(espl1);112156185(mad2l1);112161035(ccnb2);112143232(ccne2)
IL-17 signaling pathway	11	0.00893736	ko04657	Organismal Systems	Immune system	112153554(LOC112153554);112141025(LOC112141025);112141134(LOC112141134);112141026(LOC112141026);112156408(LOC112156408);112148302(LOC112148302);112152821(LOC112152821);112158236(LOC112158236);112158998(LOC112158998);112149560(LOC112149560);112159032(mmp9)
Ferroptosis	5	0.0150702	ko04216	Cellular Processes	Cell growth and death	112154141(acsl5);112138558(LOC112138558);112147056(LOC112147056);112157371(LOC112157371);112153785(slc7a11)
Bladder cancer	5	0.0177099	ko05219	Human Diseases	Cancers: Specific types	112141025(LOC112141025);112141026(LOC112141026);112156408(LOC112156408);112159032(mmp9);112141457(egf)
Salmonella infection	8	0.0202085	ko05132	Human Diseases	Infectious diseases: Bacterial	112141657(LOC112141657);112139281(LOC112139281);112141025(LOC112141025);112141026(LOC112141026);112145184(LOC112145184);112156408(LOC112156408);112148302(LOC112148302);112158236(LOC112158236)
Epstein-Barr virus infection	14	0.0232055	ko05169	Human Diseases	Infectious diseases: Viral	112160128(LOC112160128);112136762(LOC112136762);112145496(LOC112145496);112140150(LOC112140150);112140061(LOC112140061);112144753(LOC112144753);112140149(LOC112140149);112153554(LOC112153554);112158171(LOC112158171);112145573(ccna2);112141908(LOC112141908);112136631(LOC112136631);112163437(skp2);112143232(ccne2)
Influenza A	11	0.0248981	ko05164	Human Diseases	Infectious diseases: Viral	112136762(LOC112136762);112148583(LOC112148583);112153554(LOC112153554);112153304(LOC112153304);112141025(LOC112141025);112141026(LOC112141026);112156408(LOC112156408);112148302(LOC112148302);112162044(LOC112162044);112146835(LOC112146835);112141908(LOC112141908)
Herpes simplex infection	15	0.0258767	ko05168	Human Diseases	Infectious diseases: Viral	112139262(LOC112139262);112136762(LOC112136762);112150547(LOC112150547);112140150(LOC112140150);112140061(LOC112140061);112144753(LOC112144753);112140149(LOC112140149);112150579(LOC112150579);112141901(LOC112141901);112153304(LOC112153304);112148302(LOC112148302);112158236(LOC112158236);112161823(cdk1);112143918(mms22l);112163437(skp2)
Nicotinate and nicotinamide metabolism	4	0.0262361	ko00760	Metabolism	Metabolism of cofactors and vitamins	112145332(LOC112145332);112151491(LOC112151491);112150646(nmrk2);112159528(LOC112159528)
Transcriptional misregulation in cancer	13	0.0310312	ko05202	Human Diseases	Cancers: Overview	112151899(LOC112151899);112155393(LOC112155393);112155394(LOC112155394);112152670(ccdc73);112141025(LOC112141025);112154799(LOC112154799);112141026(LOC112141026);112156408(LOC112156408);112150663(bcl6);112150930(LOC112150930);112158998(LOC112158998);112144184(LOC112144184);112159032(mmp9)
Phenylalanine, tyrosine and tryptophan biosynthesis	2	0.0314092	ko00400	Metabolism	Amino acid metabolism	112156355(LOC112156355);112155644(LOC112155644)
RIG-I-like receptor signaling pathway	6	0.0323783	ko04622	Organismal Systems	Immune system	112136762(LOC112136762);112153554(LOC112153554);112141025(LOC112141025);112141026(LOC112141026);112156408(LOC112156408);112153054(tmem173)
Fanconi anemia pathway	5	0.0326119	ko03460	Genetic Information Processing	Replication and repair	112159209(ube2t);112145092(fancd2);112149882(rpa1);112146595(cenpx);112154310(brca1)
Homologous recombination	4	0.0344992	ko03440	Genetic Information Processing	Replication and repair	112151276(rbbp8);112149882(rpa1);112143311(rad54b);112154310(brca1)
Amoebiasis	17	0.0345093	ko05146	Human Diseases	Infectious diseases: Parasitic	112142126(LOC112142126);112156042(LOC112156042);112143654(LOC112143654);112142483(LOC112142483);112150933(ankrd24);112141025(LOC112141025);112162608(LOC112162608);112154799(LOC112154799);112141026(LOC112141026);112156408(LOC112156408);112144205(LOC112144205);112148302(LOC112148302);112144579(lamb3);112160860(shcbp1);112160663(LOC112160663);112156279(LOC112156279);112151283(LOC112151283)
Fluid shear stress and atherosclerosis	10	0.0370713	ko05418	Human Diseases	Cardiovascular diseases	112140636(LOC112140636);112141590(LOC112141590);112150933(ankrd24);112154799(LOC112154799);112148302(LOC112148302);112147924(LOC112147924);112157371(LOC112157371);112158236(LOC112158236);112139913(ass1);112159032(mmp9)
Pertussis	7	0.0378865	ko05133	Human Diseases	Infectious diseases: Bacterial	112139262(LOC112139262);112141025(LOC112141025);112141026(LOC112141026);112156408(LOC112156408);112148302(LOC112148302);112158236(LOC112158236);112141908(LOC112141908)
Tryptophan metabolism	4	0.038181	ko00380	Metabolism	Amino acid metabolism	112142321(LOC112142321);112160724(LOC112160724);112156355(LOC112156355);112155644(LOC112155644)
Viral carcinogenesis	13	0.0387837	ko05203	Human Diseases	Cancers: Overview	112139262(LOC112139262);112141766(LOC112141766);112140150(LOC112140150);112140061(LOC112140061);112144753(LOC112144753);112140149(LOC112140149);112139281(LOC112139281);112153368(LOC112153368);112147865(cdc20);112145573(ccna2);112161823(cdk1);112163437(skp2);112143232(ccne2)
AGE-RAGE signaling pathway in diabetic complications	10	0.0395949	ko04933	Human Diseases	Endocrine and metabolic diseases	112140636(LOC112140636);112139281(LOC112139281);112141025(LOC112141025);112141026(LOC112141026);112156408(LOC112156408);112155692(serpine1);112148302(LOC112148302);112160860(shcbp1);112160663(LOC112160663);112151103(agtr1)
C5-Branched dibasic acid metabolism	1	0.0398916	ko00660	Metabolism	Carbohydrate metabolism	112153498(LOC112153498)
Toll-like receptor signaling pathway	7	0.0413226	ko04620	Organismal Systems	Immune system	112153554(LOC112153554);112141025(LOC112141025);112141026(LOC112141026);112145184(LOC112145184);112156408(LOC112156408);112148302(LOC112148302);112158236(LOC112158236)
Legionellosis	6	0.0424484	ko05134	Human Diseases	Infectious diseases: Bacterial	112139262(LOC112139262);112141025(LOC112141025);112141026(LOC112141026);112156408(LOC112156408);112148302(LOC112148302);112137982(hspd1)
Malaria	5	0.0481872	ko05144	Human Diseases	Infectious diseases: Parasitic	112156612(cd36);112141025(LOC112141025);112141026(LOC112141026);112156408(LOC112156408);112148302(LOC112148302)
Selenocompound metabolism	2	0.050102	ko00450	Metabolism	Metabolism of other amino acids	112144956(mars);112150407(cth)
Proteasome	4	0.0550703	ko03050	Genetic Information Processing	Folding, sorting and degradation	112140154(LOC112140154);112140153(LOC112140153);112140152(LOC112140152);112140155(LOC112140155)
Hepatitis B	10	0.0561357	ko05161	Human Diseases	Infectious diseases: Viral	112136762(LOC112136762);112153304(LOC112153304);112141025(LOC112141025);112141026(LOC112141026);112156408(LOC112156408);112158236(LOC112158236);112145573(ccna2);112154285(LOC112154285);112159032(mmp9);112143232(ccne2)
Aminoacyl-tRNA biosynthesis	4	0.0574232	ko00970	Genetic Information Processing	Translation	112144956(mars);112145021(iars);112161148(eprs);112148632(LOC112148632)
Rheumatoid arthritis	6	0.0575372	ko05323	Human Diseases	Immune diseases	112141025(LOC112141025);112141026(LOC112141026);112156408(LOC112156408);112148302(LOC112148302);112147924(LOC112147924);112158236(LOC112158236)
PPAR signaling pathway	6	0.0626168	ko03320	Organismal Systems	Endocrine system	112157145(fabp2);112154141(acsl5);112156612(cd36);112139079(LOC112139079);112136464(apoa4);112156424(LOC112156424)
Chagas disease (American trypanosomiasis)	8	0.0660407	ko05142	Human Diseases	Infectious diseases: Parasitic	112139262(LOC112139262);112153304(LOC112153304);112141025(LOC112141025);112141026(LOC112141026);112156408(LOC112156408);112155692(serpine1);112148302(LOC112148302);112158236(LOC112158236)
Cytokine-cytokine receptor interaction	11	0.0661254	ko04060	Environmental Information Processing	Signaling molecules and interaction	112137771(LOC112137771);112148549(LOC112148549);112153554(LOC112153554);112153304(LOC112153304);112141025(LOC112141025);112154799(LOC112154799);112141026(LOC112141026);112156408(LOC112156408);112148302(LOC112148302);112158287(tnfrsf21);112138918(LOC112138918)
NF-kappa B signaling pathway	7	0.0693594	ko04064	Environmental Information Processing	Signal transduction	112136762(LOC112136762);112137771(LOC112137771);112141025(LOC112141025);112141026(LOC112141026);112145184(LOC112145184);112156408(LOC112156408);112148302(LOC112148302)
Glycosaminoglycan biosynthesis - keratan sulfate	2	0.0717938	ko00533	Metabolism	Glycan biosynthesis and metabolism	112152509(LOC112152509);112136318(st3gal1)
Cytosolic DNA-sensing pathway	4	0.0809519	ko04623	Organismal Systems	Immune system	112136762(LOC112136762);112153554(LOC112153554);112148302(LOC112148302);112153054(tmem173)
Hematopoietic cell lineage	7	0.0849537	ko04640	Organismal Systems	Immune system	112160128(LOC112160128);112156612(cd36);112151869(LOC112151869);112154799(LOC112154799);112148302(LOC112148302);112136631(LOC112136631);112136747(LOC112136747)
Viral myocarditis	6	0.0897017	ko05416	Human Diseases	Cardiovascular diseases	112140150(LOC112140150);112140061(LOC112140061);112153280(drp2);112144753(LOC112144753);112140149(LOC112140149);112147111(LOC112147111)
Phagosome	11	0.0912902	ko04145	Cellular Processes	Transport and catabolism	112139262(LOC112139262);112156612(cd36);112140150(LOC112140150);112140061(LOC112140061);112144753(LOC112144753);112140149(LOC112140149);112159083(LOC112159083);112162044(LOC112162044);112147924(LOC112147924);112159799(LOC112159799);112159085(LOC112159085)
Mineral absorption	4	0.0927206	ko04978	Organismal Systems	Digestive system	112138558(LOC112138558);112158922(slc26a3);112147056(LOC112147056);112157371(LOC112157371)
TNF signaling pathway	7	0.0944154	ko04668	Environmental Information Processing	Signal transduction	112140636(LOC112140636);112153554(LOC112153554);112148302(LOC112148302);112158236(LOC112158236);112158998(LOC112158998);112159032(mmp9);112163185(LOC112163185)
Antigen processing and presentation	5	0.1087	ko04612	Organismal Systems	Immune system	112140150(LOC112140150);112140061(LOC112140061);112144753(LOC112144753);112140149(LOC112140149);112147924(LOC112147924)
Phenylalanine metabolism	2	0.108703	ko00360	Metabolism	Amino acid metabolism	112156355(LOC112156355);112155644(LOC112155644)
Galactose metabolism	3	0.116051	ko00052	Metabolism	Carbohydrate metabolism	112149880(si);112155271(LOC112155271);112155270(LOC112155270)
Kaposi sarcoma-associated herpesvirus infection	11	0.116698	ko05167	Human Diseases	Infectious diseases: Viral	112139262(LOC112139262);112140150(LOC112140150);112140061(LOC112140061);112144753(LOC112144753);112140149(LOC112140149);112141025(LOC112141025);112141026(LOC112141026);112156408(LOC112156408);112154426(LOC112154426);112162044(LOC112162044);112158236(LOC112158236)
Carbohydrate digestion and absorption	3	0.120436	ko04973	Organismal Systems	Digestive system	112149880(si);112155271(LOC112155271);112155270(LOC112155270)
One carbon pool by folate	2	0.121922	ko00670	Metabolism	Metabolism of cofactors and vitamins	112161013(atic);112151196(tyms)
Antifolate resistance	3	0.13856	ko01523	Human Diseases	Drug resistance: Antineoplastic	112148302(LOC112148302);112161013(atic);112151196(tyms)
African trypanosomiasis	3	0.13856	ko05143	Human Diseases	Infectious diseases: Parasitic	112136464(apoa4);112153304(LOC112153304);112148302(LOC112148302)
Vitamin B6 metabolism	1	0.150288	ko00750	Metabolism	Metabolism of cofactors and vitamins	112148331(psat1)
Arachidonic acid metabolism	4	0.150752	ko00590	Metabolism	Lipid metabolism	112147510(plb1);112140174(LOC112140174);112157253(LOC112157253);112157166(LOC112157166)
Platinum drug resistance	4	0.150752	ko01524	Human Diseases	Drug resistance: Antineoplastic	112153304(LOC112153304);112153887(LOC112153887);112154285(LOC112154285);112154310(brca1)
Metabolic pathways	46	0.160053	ko01100	Metabolism	Global and overview maps	112159097(LOC112159097);112147510(plb1);112156770(LOC112156770);112154141(acsl5);112144938(LOC112144938);112145322(LOC112145322);112137866(LOC112137866);112149880(si);112151869(LOC112151869);112155271(LOC112155271);112136762(LOC112136762);112155270(LOC112155270);112145332(LOC112145332);112144712(alpl);112140174(LOC112140174);112137436(LOC112137436);112160724(LOC112160724);112156355(LOC112156355);…
Primary immunodeficiency	3	0.1624	ko05340	Human Diseases	Immune diseases	112162361,RFAM:RF00001;112141440,RFAM:RF00001;112152924(rag1)
Cysteine and methionine metabolism	3	0.167309	ko00270	Metabolism	Amino acid metabolism	112156355(LOC112156355);112155644(LOC112155644);112150407(cth)
Hepatitis C	8	0.170333	ko05160	Human Diseases	Infectious diseases: Viral	112136762(LOC112136762);112150547(LOC112150547);112150579(LOC112150579);112141901(LOC112141901);112153554(LOC112153554);112153304(LOC112153304);112138479(LOC112138479);112141457(egf)
Human immunodeficiency virus 1 infection	12	0.18004	ko05170	Human Diseases	Infectious diseases: Viral	112140150(LOC112140150);112140061(LOC112140061);112144753(LOC112144753);112140149(LOC112140149);112153304(LOC112153304);112158236(LOC112158236);112163494(ccnb1);112161823(cdk1);112161035(ccnb2);112141541(ccnb3);112153054(tmem173);112152942(wee1)
HIF-1 signaling pathway	6	0.18006	ko04066	Environmental Information Processing	Signal transduction	112140636(LOC112140636);112155692(serpine1);112154426(LOC112154426);112147056(LOC112147056);112157371(LOC112157371);112141457(egf)
Autophagy - animal	7	0.183674	ko04140	Cellular Processes	Transport and catabolism	112149299(LOC112149299);112148638(LOC112148638);112154369(ddit4);112162044(LOC112162044);112147924(LOC112147924);112153057(LOC112153057);112155149(irs2)
Purine metabolism	7	0.191886	ko00230	Metabolism	Nucleotide metabolism	112137515(LOC112137515);112149558(LOC112149558);112158087(LOC112158087);112161013(atic);112158089(LOC112158089);112151491(LOC112151491);112159528(LOC112159528)
Basal transcription factors	3	0.197604	ko03022	Genetic Information Processing	Transcription	112162361,RFAM:RF00001;112141440,RFAM:RF00001;112143918(mms22l)
Non-alcoholic fatty liver disease (NAFLD)	7	0.20306	ko04932	Human Diseases	Endocrine and metabolic diseases	112139281(LOC112139281);112153304(LOC112153304);112141025(LOC112141025);112141026(LOC112141026);112156408(LOC112156408);112148302(LOC112148302);112155149(irs2)
Small cell lung cancer	6	0.210873	ko05222	Human Diseases	Cancers: Specific types	112144205(LOC112144205);112144579(lamb3);112160663(LOC112160663);112163437(skp2);112150937(LOC112150937);112143232(ccne2)
Retinol metabolism	3	0.213218	ko00830	Metabolism	Metabolism of cofactors and vitamins	112156770(LOC112156770);112153919(LOC112153919);112160724(LOC112160724)
Ubiquitin mediated proteolysis	7	0.214478	ko04120	Genetic Information Processing	Folding, sorting and degradation	112162361,RFAM:RF00001;112141766(LOC112141766);112141440,RFAM:RF00001;112147865(cdc20);112163437(skp2);112145269(ube2c);112154310(brca1)
Type II diabetes mellitus	3	0.223771	ko04930	Human Diseases	Endocrine and metabolic diseases	112138083(LOC112138083);112154192(socs2);112155149(irs2)
Intestinal immune network for IgA production	3	0.223771	ko04672	Organismal Systems	Immune system	112155815(LOC112155815);112140808(LOC112140808);112156357(LOC112156357)
Cell adhesion molecules (CAMs)	12	0.224256	ko04514	Environmental Information Processing	Signaling molecules and interaction	112140150(LOC112140150);112140061(LOC112140061);112140808(LOC112140808);112144753(LOC112144753);112140149(LOC112140149);112156357(LOC112156357);112144114(LOC112144114);112140562(LOC112140562);112150792(LOC112150792);112138479(LOC112138479);112140561(LOC112140561);112136747(LOC112136747)
Biosynthesis of amino acids	4	0.227688	ko01230	Metabolism	Global and overview maps	112148331(psat1);112139913(ass1);112137599(LOC112137599);112150407(cth)
Glutathione metabolism	3	0.234423	ko00480	Metabolism	Metabolism of other amino acids	112151869(LOC112151869);112158087(LOC112158087);112158089(LOC112158089)
Epithelial cell signaling in Helicobacter pylori infection	4	0.249404	ko05120	Human Diseases	Infectious diseases: Bacterial	112139281(LOC112139281);112141025(LOC112141025);112141026(LOC112141026);112156408(LOC112156408)
Drug metabolism - other enzymes	3	0.250563	ko00983	Metabolism	Xenobiotics biodegradation and metabolism	112158087(LOC112158087);112158089(LOC112158089);112137445(tk1)
Nicotine addiction	3	0.26686	ko05033	Human Diseases	Substance dependence	112138083(LOC112138083);112157062(LOC112157062);112142662(LOC112142662)
Glycine, serine and threonine metabolism	2	0.274475	ko00260	Metabolism	Amino acid metabolism	112148331(psat1);112150407(cth)
Metabolism of xenobiotics by cytochrome P450	2	0.30439	ko00980	Metabolism	Xenobiotics biodegradation and metabolism	112160724(LOC112160724);112140963(LOC112140963)
Porphyrin and chlorophyll metabolism	2	0.30439	ko00860	Metabolism	Metabolism of cofactors and vitamins	112157371(LOC112157371);112161148(eprs)
Systemic lupus erythematosus	4	0.307583	ko05322	Human Diseases	Immune diseases	112139262(LOC112139262);112142126(LOC112142126);112157062(LOC112157062);112144184(LOC112144184)
Apoptosis	7	0.309513	ko04210	Cellular Processes	Cell growth and death	112155393(LOC112155393);112153304(LOC112153304);112155394(LOC112155394);112140329(LOC112140329);112147924(LOC112147924);112158236(LOC112158236);112154285(LOC112154285)
Thiamine metabolism	1	0.32083	ko00730	Metabolism	Metabolism of cofactors and vitamins	112144712(alpl)
Pathogenic Escherichia coli infection	4	0.321234	ko05130	Human Diseases	Infectious diseases: Bacterial	112141590(LOC112141590);112139281(LOC112139281);112150933(ankrd24);112153767(LOC112153767)
Glycosphingolipid biosynthesis - globo and isoglobo series	1	0.334526	ko00603	Metabolism	Glycan biosynthesis and metabolism	112136318(st3gal1)
Fatty acid biosynthesis	1	0.334526	ko00061	Metabolism	Lipid metabolism	112154141(acsl5)
DNA replication	2	0.34144	ko03030	Genetic Information Processing	Replication and repair	112149882(rpa1);112148590(pole)
Tyrosine metabolism	2	0.356094	ko00350	Metabolism	Amino acid metabolism	112156355(LOC112156355);112155644(LOC112155644)
Tuberculosis	9	0.364362	ko05152	Human Diseases	Infectious diseases: Bacterial	112139262(LOC112139262);112145184(LOC112145184);112148302(LOC112148302);112159083(LOC112159083);112162044(LOC112162044);112158998(LOC112158998);112159799(LOC112159799);112137982(hspd1);112159085(LOC112159085)
Shigellosis	4	0.366945	ko05131	Human Diseases	Infectious diseases: Bacterial	112139281(LOC112139281);112141025(LOC112141025);112141026(LOC112141026);112156408(LOC112156408)
ECM-receptor interaction	6	0.372666	ko04512	Environmental Information Processing	Signaling molecules and interaction	112156612(cd36);112149198(tenm4);112144205(LOC112144205);112144579(lamb3);112153521(hmmr);112160663(LOC112160663)
Glycosphingolipid biosynthesis - ganglio series	1	0.386608	ko00604	Metabolism	Glycan biosynthesis and metabolism	112136318(st3gal1)
Chemical carcinogenesis	2	0.392181	ko05204	Human Diseases	Cancers: Overview	112160724(LOC112160724);112140963(LOC112140963)
Hippo signaling pathway - fly	4	0.407961	ko04391	Environmental Information Processing	Signal transduction	112157514(LOC112157514);112150586(LOC112150586);112141656(LOC112141656);112143232(ccne2)
Jak-STAT signaling pathway	5	0.408923	ko04630	Environmental Information Processing	Signal transduction	112154192(socs2);112148549(LOC112148549);112144642(cish);112138918(LOC112138918);112141457(egf)
Arginine biosynthesis	1	0.411103	ko00220	Metabolism	Amino acid metabolism	112139913(ass1)
Necroptosis	6	0.419314	ko04217	Cellular Processes	Cell growth and death	112138558(LOC112138558);112153304(LOC112153304);112140329(LOC112140329);112148302(LOC112148302);112141908(LOC112141908);112163185(LOC112163185)
Taurine and hypotaurine metabolism	1	0.434622	ko00430	Metabolism	Metabolism of other amino acids	112137436(LOC112137436)
Prostate cancer	4	0.44397	ko05215	Human Diseases	Cancers: Specific types	112154799(LOC112154799);112159032(mmp9);112143232(ccne2);112141457(egf)
Parathyroid hormone synthesis, secretion and action	5	0.452383	ko04928	Organismal Systems	Endocrine system	112137515(LOC112137515);112141134(LOC112141134);112145619(LOC112145619);112158236(LOC112158236);112149560(LOC112149560)
Terpenoid backbone biosynthesis	1	0.457204	ko00900	Metabolism	Metabolism of terpenoids and polyketides	112147912(LOC112147912)
Steroid hormone biosynthesis	2	0.461384	ko00140	Metabolism	Lipid metabolism	112160724(LOC112160724);112140963(LOC112140963)
Toll and Imd signaling pathway	2	0.468052	ko04624	Organismal Systems	Immune system	112139205(cttnbp2);112139249(LOC112139249)
Arginine and proline metabolism	2	0.468052	ko00330	Metabolism	Amino acid metabolism	112137599(LOC112137599);112140947(ckb)
Steroid biosynthesis	1	0.468155	ko00100	Metabolism	Lipid metabolism	112145619(LOC112145619)
Leishmaniasis	3	0.473021	ko05140	Human Diseases	Infectious diseases: Parasitic	112139262(LOC112139262);112148302(LOC112148302);112158236(LOC112158236)
Glycosylphosphatidylinositol (GPI)-anchor biosynthesis	1	0.478886	ko00563	Metabolism	Glycan biosynthesis and metabolism	112153607(pigg)
Ascorbate and aldarate metabolism	1	0.489401	ko00053	Metabolism	Carbohydrate metabolism	112157439(ugdh)
Adipocytokine signaling pathway	3	0.493499	ko04920	Organismal Systems	Endocrine system	112154141(acsl5);112156612(cd36);112155149(irs2)
Human cytomegalovirus infection	10	0.494159	ko05163	Human Diseases	Infectious diseases: Viral	112140150(LOC112140150);112140061(LOC112140061);112144753(LOC112144753);112140149(LOC112140149);112153304(LOC112153304);112141025(LOC112141025);112141026(LOC112141026);112156408(LOC112156408);112148302(LOC112148302);112153054(tmem173)
Valine, leucine and isoleucine degradation	2	0.494225	ko00280	Metabolism	Amino acid metabolism	112156355(LOC112156355);112155644(LOC112155644)
NOD-like receptor signaling pathway	7	0.498547	ko04621	Organismal Systems	Immune system	112141025(LOC112141025);112141026(LOC112141026);112156408(LOC112156408);112148302(LOC112148302);112141908(LOC112141908);112142445(LOC112142445);112153054(tmem173)
Asthma	1	0.499703	ko05310	Human Diseases	Immune diseases	112140165(LOC112140165)
Mismatch repair	1	0.509799	ko03430	Genetic Information Processing	Replication and repair	112149882(rpa1)
PI3K-Akt signaling pathway	14	0.516579	ko04151	Environmental Information Processing	Signal transduction	112141657(LOC112141657);112148549(LOC112148549);112149198(tenm4);112153304(LOC112153304);112144205(LOC112144205);112144308(LOC112144308);112144579(lamb3);112154426(LOC112154426);112154369(ddit4);112160663(LOC112160663);112153057(LOC112153057);112143232(ccne2);112141457(egf);112154310(brca1)
Prolactin signaling pathway	3	0.528352	ko04917	Organismal Systems	Endocrine system	112154192(socs2);112144642(cish);112158236(LOC112158236)
Nucleotide excision repair	2	0.531918	ko03420	Genetic Information Processing	Replication and repair	112149882(rpa1);112148590(pole)
Glutamatergic synapse	5	0.532545	ko04724	Organismal Systems	Nervous system	112138083(LOC112138083);112137866(LOC112137866);112157062(LOC112157062);112153990(LOC112153990);112142662(LOC112142662)
Amyotrophic lateral sclerosis (ALS)	3	0.533222	ko05014	Human Diseases	Neurodegenerative diseases	112163316(nefm);112142321(LOC112142321);112157062(LOC112157062)
Peroxisome	3	0.538063	ko04146	Cellular Processes	Transport and catabolism	112154141(acsl5);112142321(LOC112142321);112143679(cdca3)
Proximal tubule bicarbonate reclamation	1	0.538882	ko04964	Organismal Systems	Excretory system	112136344(LOC112136344)
Gastric cancer	11	0.54045	ko05226	Human Diseases	Cancers: Specific types	112156042(LOC112156042);112156284(LOC112156284);112143654(LOC112143654);112142483(LOC112142483);112143958(LOC112143958);112150933(ankrd24);112162608(LOC112162608);112160860(shcbp1);112156279(LOC112156279);112143232(ccne2);112141457(egf)
beta-Alanine metabolism	1	0.548188	ko00410	Metabolism	Metabolism of other amino acids	112137436(LOC112137436)
Measles	4	0.551137	ko05162	Human Diseases	Infectious diseases: Viral	112136762(LOC112136762);112153304(LOC112153304);112148302(LOC112148302);112143232(ccne2)
Amphetamine addiction	3	0.552414	ko05031	Human Diseases	Substance dependence	112157062(LOC112157062);112142662(LOC112142662);112158236(LOC112158236)
Inositol phosphate metabolism	3	0.557138	ko00562	Metabolism	Carbohydrate metabolism	112151250(LOC112151250);112147669(LOC112147669);112162044(LOC112162044)
Pentose and glucuronate interconversions	1	0.557308	ko00040	Metabolism	Carbohydrate metabolism	112157439(ugdh)
Phospholipase D signaling pathway	6	0.557707	ko04072	Environmental Information Processing	Signal transduction	112141025(LOC112141025);112141026(LOC112141026);112156408(LOC112156408);112147669(LOC112147669);112151103(agtr1);112141457(egf)
Insulin resistance	4	0.563271	ko04931	Human Diseases	Endocrine and metabolic diseases	112156612(cd36);112140808(LOC112140808);112162843(LOC112162843);112155149(irs2)
alpha-Linolenic acid metabolism	1	0.566243	ko00592	Metabolism	Lipid metabolism	112147510(plb1)
Pancreatic secretion	4	0.567276	ko04972	Organismal Systems	Digestive system	112139203(LOC112139203);112148583(LOC112148583);112158922(slc26a3);112136344(LOC112136344)
Lysine degradation	3	0.575734	ko00310	Metabolism	Amino acid metabolism	112160128(LOC112160128);112162044(LOC112162044);112140032(suv39h1)
Relaxin signaling pathway	6	0.577199	ko04926	Organismal Systems	Endocrine system	112140636(LOC112140636);112141134(LOC112141134);112160860(shcbp1);112158236(LOC112158236);112149560(LOC112149560);112159032(mmp9)
Mucin type O-glycan biosynthesis	1	0.583578	ko00512	Metabolism	Glycan biosynthesis and metabolism	112136318(st3gal1)
Butanoate metabolism	1	0.600221	ko00650	Metabolism	Carbohydrate metabolism	112137436(LOC112137436)
Colorectal cancer	3	0.615747	ko05210	Human Diseases	Cancers: Specific types	112158236(LOC112158236);112154285(LOC112154285);112141457(egf)
Linoleic acid metabolism	1	0.616201	ko00591	Metabolism	Lipid metabolism	112147510(plb1)
Estrogen signaling pathway	5	0.620408	ko04915	Organismal Systems	Endocrine system	112158952(LOC112158952);112162044(LOC112162044);112158236(LOC112158236);112144806(LOC112144806);112159032(mmp9)
Drug metabolism - cytochrome P450	1	0.62395	ko00982	Metabolism	Xenobiotics biodegradation and metabolism	112150794(LOC112150794)
Glycosaminoglycan biosynthesis - heparan sulfate / heparin	1	0.631543	ko00534	Metabolism	Glycan biosynthesis and metabolism	112137866(LOC112137866)
SNARE interactions in vesicular transport	1	0.631543	ko04130	Genetic Information Processing	Folding, sorting and degradation	112148638(LOC112148638)
cAMP signaling pathway	9	0.635623	ko04024	Environmental Information Processing	Signal transduction	112140636(LOC112140636);112139203(LOC112139203);112137515(LOC112137515);112140808(LOC112140808);112157062(LOC112157062);112142662(LOC112142662);112143761(LOC112143761);112162044(LOC112162044);112158236(LOC112158236)
Folate biosynthesis	1	0.653416	ko00790	Metabolism	Metabolism of cofactors and vitamins	112144712(alpl)
Autophagy - other	1	0.653416	ko04136	Cellular Processes	Transport and catabolism	112162044(LOC112162044)
Apoptosis - multiple species	1	0.653416	ko04215	Cellular Processes	Cell growth and death	112154285(LOC112154285)
Starch and sucrose metabolism	1	0.660416	ko00500	Metabolism	Carbohydrate metabolism	112149880(si)
Maturity onset diabetes of the young	1	0.660416	ko04950	Human Diseases	Endocrine and metabolic diseases	112161123(onecut1)
Human papillomavirus infection	13	0.674689	ko05165	Human Diseases	Infectious diseases: Viral	112140150(LOC112140150);112140061(LOC112140061);112144753(LOC112144753);112140149(LOC112140149);112139281(LOC112139281);112149198(tenm4);112153304(LOC112153304);112144205(LOC112144205);112144579(lamb3);112145573(ccna2);112160663(LOC112160663);112143232(ccne2);112141457(egf)
Glyoxylate and dicarboxylate metabolism	1	0.680579	ko00630	Metabolism	Carbohydrate metabolism	112142321(LOC112142321)
Circadian rhythm	1	0.687031	ko04710	Organismal Systems	Environmental adaptation	112158861(LOC112158861)
Chemokine signaling pathway	6	0.694899	ko04062	Organismal Systems	Immune system	112137771(LOC112137771);112139281(LOC112139281);112153554(LOC112153554);112141025(LOC112141025);112141026(LOC112141026);112156408(LOC112156408)
Complement and coagulation cascades	3	0.695208	ko04610	Organismal Systems	Immune system	112139262(LOC112139262);112155692(serpine1);112140423(LOC112140423)
Natural killer cell mediated cytotoxicity	3	0.695208	ko04650	Organismal Systems	Immune system	112155393(LOC112155393);112153304(LOC112153304);112155394(LOC112155394)
Aldosterone-regulated sodium reabsorption	1	0.699547	ko04960	Organismal Systems	Excretory system	112149955(LOC112149955)
Fatty acid degradation	1	0.711564	ko00071	Metabolism	Lipid metabolism	112154141(acsl5)
Fructose and mannose metabolism	1	0.711564	ko00051	Metabolism	Carbohydrate metabolism	112145920(pmm1)
Longevity regulating pathway - worm	2	0.712173	ko04212	Organismal Systems	Aging	112142321(LOC112142321);112137982(hspd1)
Longevity regulating pathway - multiple species	2	0.720475	ko04213	Organismal Systems	Aging	112142321(LOC112142321);112155149(irs2)
Circadian entrainment	4	0.721428	ko04713	Organismal Systems	Environmental adaptation	112157062(LOC112157062);112137436(LOC112137436);112142662(LOC112142662);112158236(LOC112158236)
Morphine addiction	3	0.723308	ko05032	Human Diseases	Substance dependence	112138083(LOC112138083);112137515(LOC112137515);112162044(LOC112162044)
Pancreatic cancer	2	0.728574	ko05212	Human Diseases	Cancers: Specific types	112139281(LOC112139281);112141457(egf)
Pathways in cancer	18	0.73092	ko05200	Human Diseases	Cancers: Overview	112140636(LOC112140636);112139281(LOC112139281);112153304(LOC112153304);112141025(LOC112141025);112141026(LOC112141026);112156408(LOC112156408);112144205(LOC112144205);112144579(lamb3);112157371(LOC112157371);112158236(LOC112158236);112154285(LOC112154285);112160663(LOC112160663);112163437(skp2);112150937(LOC112150937);112151103(agtr1);112159032(mmp9);112143232(ccne2);112141457(egf)
Proteoglycans in cancer	7	0.733878	ko05205	Human Diseases	Cancers: Overview	112139205(cttnbp2);112139281(LOC112139281);112153304(LOC112153304);112147924(LOC112147924);112160663(LOC112160663);112139249(LOC112139249);112159032(mmp9)
Taste transduction	2	0.740349	ko04742	Organismal Systems	Sensory system	112138083(LOC112138083);112162044(LOC112162044)
Fc gamma R-mediated phagocytosis	3	0.746205	ko04666	Organismal Systems	Immune system	112139281(LOC112139281);112147669(LOC112147669);112162140(LOC112162140)
Base excision repair	1	0.755023	ko03410	Genetic Information Processing	Replication and repair	112148590(pole)
Protein digestion and absorption	5	0.758635	ko04974	Organismal Systems	Digestive system	112160389(ace2);112148583(LOC112148583);112160860(shcbp1);112152055(LOC112152055);112143793(LOC112143793)
Bile secretion	2	0.759005	ko04976	Organismal Systems	Digestive system	112143958(LOC112143958);112136344(LOC112136344)
Alzheimer disease	5	0.761061	ko05010	Human Diseases	Neurodegenerative diseases	112161025(LOC112161025);112157062(LOC112157062);112137436(LOC112137436);112140329(LOC112140329);112148302(LOC112148302)
Choline metabolism in cancer	3	0.770495	ko05231	Human Diseases	Cancers: Overview	112147669(LOC112147669);112158236(LOC112158236);112141457(egf)
GABAergic synapse	3	0.773393	ko04727	Organismal Systems	Nervous system	112138083(LOC112138083);112137436(LOC112137436);112162044(LOC112162044)
Vasopressin-regulated water reabsorption	1	0.783272	ko04962	Organismal Systems	Excretory system	112149863(LOC112149863)
Insulin signaling pathway	4	0.791273	ko04910	Organismal Systems	Endocrine system	112140808(LOC112140808);112154192(socs2);112162843(LOC112162843);112155149(irs2)
Endocytosis	9	0.791597	ko04144	Cellular Processes	Transport and catabolism	112136762(LOC112136762);112140150(LOC112140150);112140061(LOC112140061);112144753(LOC112144753);112140149(LOC112140149);112139281(LOC112139281);112147669(LOC112147669);112140518(depdc1b);112150351(depdc1)
Hedgehog signaling pathway	1	0.791946	ko04340	Environmental Information Processing	Signal transduction	112143606(LOC112143606)
Tight junction	8	0.799225	ko04530	Cellular Processes	Cellular community - eukaryotes	112146130(LOC112146130);112157514(LOC112157514);112145916(LOC112145916);112141590(LOC112141590);112139281(LOC112139281);112150933(ankrd24);112162140(LOC112162140);112138479(LOC112138479)
Dopaminergic synapse	4	0.809716	ko04728	Organismal Systems	Nervous system	112138083(LOC112138083);112157062(LOC112157062);112142662(LOC112142662);112158236(LOC112158236)
Ether lipid metabolism	1	0.812146	ko00565	Metabolism	Lipid metabolism	112147510(plb1)
Sphingolipid metabolism	1	0.812146	ko00600	Metabolism	Lipid metabolism	112159097(LOC112159097)
Neuroactive ligand-receptor interaction	11	0.813335	ko04080	Environmental Information Processing	Signaling molecules and interaction	112139262(LOC112139262);112140636(LOC112140636);112142126(LOC112142126);112137866(LOC112137866);112148583(LOC112148583);112157062(LOC112157062);112148640(LOC112148640);112142662(LOC112142662);112162044(LOC112162044);112141076(LOC112141076);112151103(agtr1)
Hypertrophic cardiomyopathy (HCM)	3	0.813375	ko05410	Human Diseases	Cardiovascular diseases	112140636(LOC112140636);112153280(drp2);112158171(LOC112158171)
Prion diseases	1	0.815945	ko05020	Human Diseases	Neurodegenerative diseases	112148302(LOC112148302)
Leukocyte transendothelial migration	4	0.820554	ko04670	Organismal Systems	Immune system	112139281(LOC112139281);112162140(LOC112162140);112138479(LOC112138479);112159032(mmp9)
Vibrio cholerae infection	1	0.823314	ko05110	Human Diseases	Infectious diseases: Bacterial	112140184(LOC112140184)
Phototransduction	1	0.823314	ko04744	Organismal Systems	Sensory system	112149558(LOC112149558)
Inflammatory bowel disease (IBD)	1	0.823314	ko05321	Human Diseases	Immune diseases	112148302(LOC112148302)
Hippo signaling pathway	4	0.824745	ko04390	Environmental Information Processing	Signal transduction	112150586(LOC112150586);112141656(LOC112141656);112155692(serpine1);112154285(LOC112154285)
Serotonergic synapse	3	0.825307	ko04726	Organismal Systems	Nervous system	112138083(LOC112138083);112157253(LOC112157253);112157166(LOC112157166)
Staphylococcus aureus infection	1	0.826888	ko05150	Human Diseases	Infectious diseases: Bacterial	112139262(LOC112139262)
AMPK signaling pathway	3	0.827613	ko04152	Environmental Information Processing	Signal transduction	112156612(cd36);112145573(ccna2);112155149(irs2)
Phosphatidylinositol signaling system	3	0.832149	ko04070	Environmental Information Processing	Signal transduction	112151250(LOC112151250);112147669(LOC112147669);112162044(LOC112162044)
Renin secretion	2	0.833184	ko04924	Organismal Systems	Endocrine system	112140636(LOC112140636);112151103(agtr1)
ABC transporters	1	0.83382	ko02010	Environmental Information Processing	Membrane transport	112143958(LOC112143958)
Notch signaling pathway	2	0.845778	ko04330	Environmental Information Processing	Signal transduction	112145496(LOC112145496);112141908(LOC112141908)
Ovarian steroidogenesis	1	0.846864	ko04913	Organismal Systems	Endocrine system	112160724(LOC112160724)
Fatty acid metabolism	1	0.849962	ko01212	Metabolism	Global and overview maps	112154141(acsl5)
Apelin signaling pathway	4	0.850052	ko04371	Environmental Information Processing	Signal transduction	112137436(LOC112137436);112155692(serpine1);112162044(LOC112162044);112151103(agtr1)
Arrhythmogenic right ventricular cardiomyopathy (ARVC)	2	0.85057	ko05412	Human Diseases	Cardiovascular diseases	112153280(drp2);112158171(LOC112158171)
Th17 cell differentiation	2	0.852915	ko04659	Organismal Systems	Immune system	112148302(LOC112148302);112158236(LOC112158236)
cGMP-PKG signaling pathway	5	0.860146	ko04022	Environmental Information Processing	Signal transduction	112139203(LOC112139203);112159465(LOC112159465);112162140(LOC112162140);112151103(agtr1);112155149(irs2)
Longevity regulating pathway	2	0.861963	ko04211	Organismal Systems	Aging	112142321(LOC112142321);112155149(irs2)
Adherens junction	3	0.864871	ko04520	Cellular Processes	Cellular community - eukaryotes	112140808(LOC112140808);112139281(LOC112139281);112152713(arhgef39)
Gap junction	2	0.866293	ko04540	Cellular Processes	Cellular community - eukaryotes	112161823(cdk1);112141457(egf)
B cell receptor signaling pathway	2	0.866293	ko04662	Organismal Systems	Immune system	112158236(LOC112158236);112136747(LOC112136747)
Focal adhesion	7	0.874806	ko04510	Cellular Processes	Cellular community - eukaryotes	112139281(LOC112139281);112149198(tenm4);112144205(LOC112144205);112144579(lamb3);112162140(LOC112162140);112160663(LOC112160663);112141457(egf)
Cocaine addiction	1	0.880179	ko05030	Human Diseases	Substance dependence	112157062(LOC112157062)
MAPK signaling pathway	8	0.880957	ko04010	Environmental Information Processing	Signal transduction	112138083(LOC112138083);112139281(LOC112139281);112153304(LOC112153304);112148302(LOC112148302);112154426(LOC112154426);112158236(LOC112158236);112149242(LOC112149242);112141457(egf)
Long-term depression	1	0.884981	ko04730	Organismal Systems	Nervous system	112138083(LOC112138083)
T cell receptor signaling pathway	2	0.886132	ko04660	Organismal Systems	Immune system	112139281(LOC112139281);112158236(LOC112158236)
VEGF signaling pathway	1	0.88731	ko04370	Environmental Information Processing	Signal transduction	112139281(LOC112139281)
Glycerolipid metabolism	1	0.889591	ko00561	Metabolism	Lipid metabolism	112136762(LOC112136762)
Bacterial invasion of epithelial cells	2	0.896692	ko05100	Human Diseases	Infectious diseases: Bacterial	112139281(LOC112139281);112160663(LOC112160663)
Alcoholism	3	0.899239	ko05034	Human Diseases	Substance dependence	112157062(LOC112157062);112153368(LOC112153368);112144184(LOC112144184)
Dorso-ventral axis formation	1	0.900325	ko04320	Organismal Systems	Development	112140325(LOC112140325)
Non-small cell lung cancer	1	0.902344	ko05223	Human Diseases	Cancers: Specific types	112141457(egf)
Carbon metabolism	2	0.903218	ko01200	Metabolism	Global and overview maps	112142321(LOC112142321);112148331(psat1)
mTOR signaling pathway	3	0.904817	ko04150	Environmental Information Processing	Signal transduction	112154369(ddit4);112163437(skp2);112153057(LOC112153057)
Ribosome biogenesis in eukaryotes	1	0.91184	ko03008	Genetic Information Processing	Translation	112162044(LOC112162044)
Toxoplasmosis	2	0.912289	ko05145	Human Diseases	Infectious diseases: Parasitic	112144205(LOC112144205);112144579(lamb3)
Endometrial cancer	1	0.913626	ko05213	Human Diseases	Cancers: Specific types	112141457(egf)
C-type lectin receptor signaling pathway	2	0.915132	ko04625	Organismal Systems	Immune system	112148302(LOC112148302);112141908(LOC112141908)
Vascular smooth muscle contraction	3	0.915144	ko04270	Organismal Systems	Circulatory system	112140636(LOC112140636);112159465(LOC112159465);112151103(agtr1)
Melanoma	1	0.915376	ko05218	Human Diseases	Cancers: Specific types	112141457(egf)
Breast cancer	3	0.92107	ko05224	Human Diseases	Cancers: Specific types	112158236(LOC112158236);112141457(egf);112154310(brca1)
Aldosterone synthesis and secretion	2	0.924415	ko04925	Organismal Systems	Endocrine system	112139203(LOC112139203);112151103(agtr1)
Osteoclast differentiation	2	0.926886	ko04380	Organismal Systems	Development	112148302(LOC112148302);112158236(LOC112158236)
mRNA surveillance pathway	2	0.928093	ko03015	Genetic Information Processing	Translation	112154626(LOC112154626);112145496(LOC112145496)
Rap1 signaling pathway	6	0.929635	ko04015	Environmental Information Processing	Signal transduction	112157062(LOC112157062);112139281(LOC112139281);112154426(LOC112154426);112162140(LOC112162140);112152713(arhgef39);112141457(egf)
Regulation of lipolysis in adipocytes	1	0.932438	ko04923	Organismal Systems	Endocrine system	112155149(irs2)
Cortisol synthesis and secretion	1	0.932438	ko04927	Organismal Systems	Endocrine system	112151103(agtr1)
RNA transport	3	0.9328	ko03013	Genetic Information Processing	Translation	112154626(LOC112154626);112162044(LOC112162044);112149064(tacc3)
RNA degradation	1	0.935149	ko03018	Genetic Information Processing	Folding, sorting and degradation	112137982(hspd1)
Regulation of actin cytoskeleton	5	0.941639	ko04810	Cellular Processes	Cell motility	112139281(LOC112139281);112147669(LOC112147669);112160663(LOC112160663);112160910(diaph3);112141457(egf)
Lysosome	2	0.942165	ko04142	Cellular Processes	Transport and catabolism	112142126(LOC112142126);112147924(LOC112147924)
Endocrine resistance	2	0.943132	ko01522	Human Diseases	Drug resistance: Antineoplastic	112158236(LOC112158236);112159032(mmp9)
Platelet activation	3	0.943753	ko04611	Organismal Systems	Immune system	112148638(LOC112148638);112160860(shcbp1);112162140(LOC112162140)
Renal cell carcinoma	1	0.943811	ko05211	Human Diseases	Cancers: Specific types	112139281(LOC112139281)
Dilated cardiomyopathy (DCM)	2	0.944083	ko05414	Human Diseases	Cardiovascular diseases	112153280(drp2);112158171(LOC112158171)
Cholinergic synapse	2	0.949481	ko04725	Organismal Systems	Nervous system	112138083(LOC112138083);112158236(LOC112158236)
Neurotrophin signaling pathway	2	0.953596	ko04722	Organismal Systems	Nervous system	112139281(LOC112139281);112153304(LOC112153304)
Salivary secretion	2	0.95438	ko04970	Organismal Systems	Digestive system	112139203(LOC112139203);112137436(LOC112137436)
Cardiac muscle contraction	1	0.955149	ko04260	Organismal Systems	Circulatory system	112147111(LOC112147111)
EGFR tyrosine kinase inhibitor resistance	1	0.955149	ko01521	Human Diseases	Drug resistance: Antineoplastic	112141457(egf)
Long-term potentiation	1	0.956059	ko04720	Organismal Systems	Nervous system	112157062(LOC112157062)
Glioma	1	0.958679	ko05214	Human Diseases	Cancers: Specific types	112141457(egf)
ErbB signaling pathway	1	0.958679	ko04012	Environmental Information Processing	Signal transduction	112141457(egf)
Ras signaling pathway	5	0.959255	ko04014	Environmental Information Processing	Signal transduction	112157062(LOC112157062);112139281(LOC112139281);112153304(LOC112153304);112154426(LOC112154426);112141457(egf)
Synaptic vesicle cycle	1	0.961144	ko04721	Organismal Systems	Nervous system	112138083(LOC112138083)
Adrenergic signaling in cardiomyocytes	3	0.962625	ko04261	Organismal Systems	Circulatory system	112139203(LOC112139203);112147111(LOC112147111);112151103(agtr1)
Retrograde endocannabinoid signaling	2	0.962851	ko04723	Organismal Systems	Nervous system	112138083(LOC112138083);112142662(LOC112142662)
Signaling pathways regulating pluripotency of stem cells	2	0.964721	ko04550	Cellular Processes	Cellular community - eukaryotes	112161123(onecut1);112148549(LOC112148549)
Th1 and Th2 cell differentiation	1	0.965642	ko04658	Organismal Systems	Immune system	112158236(LOC112158236)
Glycerophospholipid metabolism	1	0.968348	ko00564	Metabolism	Lipid metabolism	112147510(plb1)
Gastric acid secretion	1	0.970841	ko04971	Organismal Systems	Digestive system	112149955(LOC112149955)
Calcium signaling pathway	4	0.97133	ko04020	Environmental Information Processing	Signal transduction	112138083(LOC112138083);112139203(LOC112139203);112137436(LOC112137436);112151103(agtr1)
MAPK signaling pathway - fly	1	0.974218	ko04013	Environmental Information Processing	Signal transduction	112162044(LOC112162044)
Cushing syndrome	2	0.981162	ko04934	Human Diseases	Endocrine and metabolic diseases	112151103(agtr1);112143232(ccne2)
Huntington disease	3	0.982656	ko05016	Human Diseases	Neurodegenerative diseases	112157062(LOC112157062);112152617(LOC112152617);112143918(mms22l)
Protein processing in endoplasmic reticulum	2	0.982753	ko04141	Genetic Information Processing	Folding, sorting and degradation	112140329(LOC112140329);112140184(LOC112140184)
GnRH signaling pathway	1	0.983588	ko04912	Organismal Systems	Endocrine system	112139281(LOC112139281)
Wnt signaling pathway	2	0.985806	ko04310	Environmental Information Processing	Signal transduction	112153730(spon2);112147130(lrrc53)
Melanogenesis	1	0.987691	ko04916	Organismal Systems	Endocrine system	112140636(LOC112140636)
Inflammatory mediator regulation of TRP channels	1	0.98934	ko04750	Organismal Systems	Sensory system	112148302(LOC112148302)
Spliceosome	1	0.98977	ko03040	Genetic Information Processing	Transcription	112154626(LOC112154626)
Sphingolipid signaling pathway	1	0.992329	ko04071	Environmental Information Processing	Signal transduction	112159097(LOC112159097)
Oxytocin signaling pathway	2	0.993197	ko04921	Organismal Systems	Endocrine system	112137436(LOC112137436);112158236(LOC112158236)
Axon guidance	3	0.993688	ko04360	Organismal Systems	Development	112136788(LOC112136788);112139281(LOC112139281);112141908(LOC112141908)
Thyroid hormone signaling pathway	1	0.995415	ko04919	Organismal Systems	Endocrine system	112153368(LOC112153368)
Hepatocellular carcinoma	1	0.996703	ko05225	Human Diseases	Cancers: Specific types	112157371(LOC112157371)
Thermogenesis	1	0.99943	ko04714	Organismal Systems	Environmental adaptation	112154141(acsl5)
