# Supplementary material for: Transcriptomic Analysis in Marine Medaka Gill Reveals That the Hypo-Osmotic Stress Could Alter the Immune Response via the IL17 Signaling Pathway
Source: Int J Mol Sci. 2022 Oct 17;23(20):12417. doi: 10.3390/ijms232012417 (PMC9604416; doi:10.3390/ijms232012417)
Supplement: Supplementary file 1 [file ijms-23-12417-s001.zip › ijms-1885953-supplementary/Supplementary File S6.xlsx]

## Sheet: SW-VS-SFW.IPA_gene_list_disease
Categories	Diseases or Functions Annotation	Activation z-score	Molecules	# Molecules	p-value
Cellular Development,Cellular Growth and Proliferation	Cell proliferation of tumor cell lines	-4.497	ABCB1,ACSL5,AGTR1,AKAP12,APOB,ARHGAP11A,ASS1,AURKA,AURKB,BCL6,BIRC5,CAT,CCL3,CCNA2,CCNB1,CCNB2,CDC25B,CDC42,CDCA2,CDCA8,CDK1,CEBPB,CENPE,CKS1B,CYP1A1,DLGAP5,E2F8,EDN1,EGF,FABP2,FASLG,FCER2,FKBP5,FN1,FOS,FOXM1,FTH1,HAS2,HDAC3,HIPK2,HMMR,HMOX1,IFI16,IGFBP1,IL1B,IRS2,KIF20A,KIF2C,KPNA2,KRT8,MAD2L1,MELK,MKI67,MMP9,MYB,NACC2,NCAPD2,NCAPG,NEK2,NET1,NOXO1,NUMA1,PIP5K1C,PLAC8,PLK1,PSMB7,PYCR1,RACGAP1,RNF…	85	1.06e-10
Cancer,Organismal Injury and Abnormalities	Neoplasia of cells	-4.115	ABCB1,ADAM19,AGTR1,AKAP12,ALOXE3,ALPL,ANLN,ANPEP,APOB,ARHGEF39,ATP2B2,AURKA,AURKB,BCL6,BIRC5,BPI,BUB1B,C3,CAD,CAT,CCDC73,CCL3,CCNA2,CCNB1,CCNB2,CCNB3,CCNF,CD36,CD83,CDC20,CDC25B,CDCA2,CDCA7L,CDK1,CEBPB,CENPF,CENPI,CENPU,CHIA,CHST6,CIT,CKAP2L,CKS1B,CLDN4,CNTNAP4,CTH,CTTNBP2,CXCL2,CXCL5,CYP1A1,DCST1,DISP2,DLGAP5,DYNLL2,E2F8,EGF,EPX,ESPL1,F13A1,FANCD2,FASLG,FCER2,FN1,FOS,FOXM1,FRRS1,GEN1,GLIPR2,GPNM…	179	2.99e-10
Cancer,Organismal Injury and Abnormalities	Advanced malignant tumor	-3.828	ABCB1,AKAP12,ALPL,ANPEP,AURKB,BIRC5,C3,CAT,CD36,CDCA7L,CLDN4,CXCL2,CXCL5,DLGAP5,EDN1,EGF,ESPL1,FASLG,FN1,FOS,FOXM1,GEN1,GPNMB,GRIN2B,HDAC3,HMMR,HMOX1,IL1B,IRS2,KIF20A,KRT18,KRT8,LAMB3,MMP9,MR1,MTFR2,MYB,NCAPG,PLK1,POLE,SERPINE1,SKP2,SLC7A11,TF,TFPI2,TMEM173,TNFRSF21,TOP2A,TYMS	49	4.17e-06
Cancer,Organismal Injury and Abnormalities	Secondary tumor	-3.721	ABCB1,AKAP12,ALPL,ANPEP,AURKB,BIRC5,C3,CAT,CD36,CDCA7L,CLDN4,CXCL2,CXCL5,DLGAP5,EDN1,EGF,ESPL1,FASLG,FN1,FOS,FOXM1,GEN1,GPNMB,GRIN2B,HDAC3,HMMR,HMOX1,IL1B,IRS2,KIF20A,KRT18,KRT8,LAMB3,MMP9,MYB,NCAPG,PLK1,POLE,SERPINE1,SKP2,SLC7A11,TF,TMEM173,TNFRSF21,TOP2A,TYMS	46	3.43e-06
Cell Death and Survival	Cell viability of tumor cell lines	-3.494	ABCB1,ACSL5,ANLN,AURKA,AURKB,BCL6,BIRC5,BUB1B,CAPN1,CAT,CCNA2,CCNB1,CDCA8,CEBPB,CKS1B,CLDN4,CXCL2,EGF,FASLG,FKBP5,FN1,FOS,FOXM1,FTH1,HDAC3,HMOX1,IL1B,IRS2,KIF11,KIF18A,KIFC1,LAMB3,MAD2L1,MASTL,MIS18A,MMS22L,MYB,NDC80,NUF2,PARP14,PLK1,PLK4,RAD54B,RPA1,SKA1,SKA3,TF,TIMP2,TONSL,TRAIP,TTK,TYMS,USP47,WEE1	54	7.43e-10
Cellular Development,Cellular Growth and Proliferation	Cell proliferation of breast cancer cell lines	-3.421	ARHGAP11A,AURKA,BIRC5,CAT,CDC25B,CDK1,CEBPB,CKS1B,DLGAP5,EGF,FASLG,FN1,FOS,FOXM1,HAS2,IGFBP1,IL1B,IRS2,KPNA2,KRT8,MELK,MYB,NACC2,NCAPD2,PIP5K1C,PLK1,RACGAP1,S100A1,SKP2,TF,TIMP2,TRAIP,TYMS	33	3.1e-08
Cell Death and Survival	Cell survival	-3.337	ABCB1,ACSL5,ANLN,APOB,ASS1,AURKA,AURKB,BCL6,BIRC5,BUB1B,C3,CAPN1,CAT,CCL3,CCNA2,CCNB1,CDC42,CDCA7L,CDCA8,CDK1,CEBPB,CISH,CKS1B,CLDN4,CTH,CXCL2,EDN1,EGF,FANCD2,FASLG,FKBP5,FN1,FOS,FOXM1,FTH1,GPNMB,HBZ,HDAC3,HIPK2,HMOX1,HSPD1,IL1B,IRS2,KIF11,KIF18A,KIFC1,LAMB3,MAD2L1,MASTL,MIS18A,MMP13,MMP9,MMS22L,MOG,MYB,NDC80,NEFM,NFIL3,NUF2,PARP14,PLAC8,PLK1,PLK4,RAD54B,RPA1,SERPINE1,SKA1,SKA3,SOCS2,SUV39H1,TACC…	82	3.78e-13
Cell Death and Survival	Cell viability	-3.187	ABCB1,ACSL5,ANLN,APOB,ASS1,AURKA,AURKB,BCL6,BIRC5,BUB1B,C3,CAPN1,CAT,CCL3,CCNA2,CCNB1,CDC42,CDCA8,CDK1,CEBPB,CISH,CKS1B,CLDN4,CTH,CXCL2,EDN1,EGF,FANCD2,FASLG,FKBP5,FN1,FOS,FOXM1,FTH1,GPNMB,HBZ,HDAC3,HIPK2,HMOX1,HSPD1,IL1B,IRS2,KIF11,KIF18A,KIFC1,LAMB3,MAD2L1,MASTL,MIS18A,MMP13,MMP9,MMS22L,MOG,MYB,NDC80,NEFM,NFIL3,NUF2,PARP14,PLAC8,PLK1,PLK4,RAD54B,RPA1,SERPINE1,SKA1,SKA3,SOCS2,SUV39H1,TACC3,TF,TI…	78	1.34e-12
Cancer,Organismal Injury and Abnormalities	Cancer of cells	-3.172	ABCB1,ADAM19,AGTR1,AKAP12,ANLN,ANPEP,APOB,ATP2B2,AURKA,AURKB,BCL6,BIRC5,BPI,BUB1B,C3,CAD,CAT,CCDC73,CCL3,CCNA2,CCNB1,CCNB2,CCNB3,CCNF,CD36,CD83,CDC20,CDC25B,CDCA2,CDCA7L,CDK1,CEBPB,CENPF,CENPU,CHST6,CIT,CKAP2L,CKS1B,CLDN4,CNTNAP4,CTH,CTTNBP2,CXCL2,CXCL5,CYP1A1,DCST1,DLGAP5,DYNLL2,E2F8,EGF,EPX,ESPL1,F13A1,FANCD2,FASLG,FCER2,FN1,FOS,FOXM1,FRRS1,GEN1,GPNMB,GRIA4,GRIN2B,GZMM,HARBI1,HAS2,HDAC3,HIPK2,H…	154	1.27e-09
Cell Cycle,Cellular Assembly and Organization,DNA Replication, Recombination, and Repair	Segregation of chromosomes	-3.072	ARHGAP19,AURKA,AURKB,CCNA2,CCNB1,CCNB2,CDC42,CDCA2,CDK1,CENPE,CENPF,CENPT,CIT,DSN1,ESCO2,ESPL1,GEN1,HMMR,INCENP,KIF11,KIF2C,MAD2L1,MIS18A,MKI67,NCAPD2,NCAPD3,NCAPG,NCAPG2,NCAPH,NDC80,NEK2,NUF2,NUMA1,PLK1,SGO1,SKA1,SKA3,SMC2,TOP2A,TPX2	40	2.39e-38
Cancer,Organismal Injury and Abnormalities	Growth of tumor	-3.01	ANPEP,AURKA,BIRC5,BUB1B,CCL3,CD36,CKS1B,CLDN4,CTSV,CXCL5,EDN1,EGF,ERO1A,FASLG,FCER2,FN1,FOS,FOXM1,FTH1,GPNMB,GZMA,HDAC3,HMMR,HMOX1,HSPD1,IGFBP1,IL1B,MKI67,MMP9,MYB,NCAPG,NOXO1,PLK1,PYCR1,RAG1,SERPINE1,SHCBP1,SKP2,SLC7A11,TACC3,TIMP2,TMEM173,TPX2,TRIM35,UBE2C	45	1.51e-06
Cellular Movement	Cell movement	-2.832	ADAM19,AGTR1,AKAP12,ANPEP,ANXA3,APOB,ARHGAP11A,ARHGAP19,ARHGEF39,ASPM,AURKA,BATF,BCL6,C3,CAPN1,CAT,CCL3,CCNA2,CCNB2,CD36,CDC25B,CDC42,CDCA7L,CDK1,CEBPB,CENPF,CLDN4,CRY1,CTSV,CXCL2,CXCL5,CYP1A1,DDIT4,EDN1,EGF,F13A1,FASLG,FCER2,FN1,FOS,FOXM1,FTH1,GLIPR2,GPNMB,HAS2,HDAC3,HMMR,HMOX1,HSPD1,IFI16,IGFBP1,IGLL1/IGLL5,IL1B,IRS2,KIF14,KIF20B,KIF2C,KPNA2,KRT18,KRT8,LAMB3,LAMC2,LTB4R,MAG,MEP1B,MMP13,MMP9,MOG…	99	5.56e-09
Cancer,Organismal Injury and Abnormalities	Malignant solid tumor	-2.688	AADACL2,ABCB1,ACE2,ACSL5,ADAM19,AGTR1,AIFM3,AKAP12,ALOXE3,ALPL,ANKRD24,ANLN,ANPEP,ANXA3,APOA4,APOB,ARHGAP11A,ARHGAP19,ARHGEF39,ARMC1,ASGR2,ASPM,ASS1,ATP2B2,AURKA,AURKB,BATF,BCL6,BIRC5,BPI,BUB1B,C1orf112,C1QL2,C3,CAD,CAPN1,CAT,CCDC73,CCL3,CCNA2,CCNB1,CCNB2,CCNB3,CCNF,CD36,CD83,CDC20,CDC25B,CDC42,CDCA2,CDCA3,CDCA7L,CDCA8,CDK1,CEBPB,CENPE,CENPF,CENPI,CENPL,CENPT,CENPU,CENPX,CEP55,CHAF1B,CHIA,CHST6,C…	327	2.32e-14
Cancer,Organismal Injury and Abnormalities	Abdominal neoplasm	-2.608	AADACL2,ABCB1,ACE2,ACSL5,ADAM19,AGTR1,AIFM3,AKAP12,ALOXE3,ALPL,ANKRD24,ANLN,ANPEP,ANXA3,APOA4,APOB,ARHGAP11A,ARHGAP19,ARMC1,ASGR2,ASPM,ASS1,ATP2B2,AURKA,AURKB,BATF,BCL6,BIRC5,BPI,BUB1B,C1orf112,C1QL2,C3,CAD,CAPN1,CAT,CCDC73,CCL3,CCNA2,CCNB1,CCNB2,CCNB3,CCNF,CD36,CD83,CDC20,CDC25B,CDC42,CDCA2,CDCA3,CDCA7L,CDCA8,CDK1,CEBPB,CENPE,CENPF,CENPI,CENPL,CENPT,CENPU,CENPX,CEP55,CHAF1B,CHIA,CHST6,CISH,CIT,C…	315	4.05e-17
Cellular Movement	Migration of cells	-2.55	ADAM19,AGTR1,AKAP12,ANPEP,ANXA3,APOB,ARHGAP11A,ARHGEF39,ASPM,AURKA,BATF,BCL6,C3,CAT,CCL3,CCNA2,CCNB2,CD36,CDC25B,CDC42,CDCA7L,CDK1,CEBPB,CENPF,CLDN4,CRY1,CTSV,CXCL2,CXCL5,CYP1A1,DDIT4,EDN1,EGF,F13A1,FASLG,FCER2,FN1,FOS,FOXM1,FTH1,GLIPR2,GPNMB,HAS2,HDAC3,HMMR,HMOX1,HSPD1,IFI16,IGFBP1,IGLL1/IGLL5,IL1B,IRS2,KIF14,KIF20B,KIF2C,KPNA2,KRT18,KRT8,LAMB3,LAMC2,LTB4R,MAG,MEP1B,MMP13,MMP9,MOG,MR1,MYB,NET1,N…	91	7.77e-09
Cancer,Organismal Injury and Abnormalities	Advanced malignant solid tumor	-2.516	ABCB1,AKAP12,ALPL,ANPEP,AURKB,BIRC5,C3,CAT,CD36,CDCA7L,CLDN4,DLGAP5,EDN1,ESPL1,FASLG,FN1,GEN1,GPNMB,HDAC3,HMMR,HMOX1,IL1B,KIF20A,KRT18,KRT8,LAMB3,MMP9,MTFR2,NCAPG,PLK1,POLE,SERPINE1,SKP2,SLC7A11,TFPI2,TNFRSF21,TOP2A,TYMS	38	3.97e-06
Cancer,Gastrointestinal Disease,Hepatic System Disease,Organismal Injury and Abnormalities	Hepatocellular carcinoma	-2.425	ANLN,APOB,ASPM,ASS1,AURKA,BUB1B,CAT,CCNA2,CCNB1,CCNB3,CDC25B,CDCA8,CENPF,CENPU,CKS1B,CRB1,CXCL2,DLGAP5,E2F8,FN1,FOS,FOXM1,HDAC3,HSPD1,IMPG1,INCENP,KIF14,KIF18A,KIF23,MFAP4,MGAM,MKI67,MMP9,NCAPG,PKMYT1,PLK1,POLQ,PRC1,PSMB9,RACGAP1,RAG1,RGS5,SERPINE1,SGO1,SKA3,SLC7A11,SOCS2,TF,TIMP2,TOP2A,TPX2,TSPAN8,TYMS,UBE2C,UBE2T	55	4.25e-12
Cancer,Gastrointestinal Disease,Hepatic System Disease,Organismal Injury and Abnormalities	Liver tumor	-2.401	AADACL2,ACE2,ADAM19,AIFM3,ALPL,ANKRD24,ANLN,ANPEP,ANXA3,APOB,ASPM,ASS1,ATP2B2,AURKA,AURKB,BCL6,BIRC5,BUB1B,C1orf112,C3,CAD,CAT,CCNA2,CCNB1,CCNB2,CCNB3,CD36,CDC20,CDC25B,CDC42,CDCA2,CDCA3,CDCA7L,CDCA8,CEBPB,CENPE,CENPF,CENPI,CENPT,CENPU,CHST6,CISH,CIT,CKAP2L,CKS1B,CLDN4,CNTNAP4,CRB1,CRY1,CTTNBP2,CXCL2,DCST1,DDIT4,DIAPH3,DISP2,DLGAP5,DSN1,E2F8,EGF,ENDOD1,EPRS,EPX,ESPL1,EVA1C,FANCD2,FASLG,FCRLB,FFAR…	182	6.1e-13
Cancer,Organismal Injury and Abnormalities	Solid tumor	-2.382	AADACL2,ABCB1,ACE2,ACSL5,ADAM19,AGTR1,AIFM3,AKAP12,ALOXE3,ALPL,ANKRD24,ANLN,ANPEP,ANXA3,APOA4,APOB,ARHGAP11A,ARHGAP19,ARHGEF39,ARMC1,ASGR2,ASPM,ASS1,ATP2B2,AURKA,AURKB,BATF,BCL6,BIRC5,BPI,BUB1B,C1orf112,C1QL2,C3,CAD,CAPN1,CAT,CCDC73,CCL3,CCNA2,CCNB1,CCNB2,CCNB3,CCNF,CD36,CD83,CDC20,CDC25B,CDC42,CDCA2,CDCA3,CDCA7L,CDCA8,CDK1,CEBPB,CENPE,CENPF,CENPI,CENPL,CENPT,CENPU,CENPX,CEP55,CERS5,CHAF1B,CHIA,C…	328	3.48e-14
Cancer,Organismal Injury and Abnormalities	Extracranial solid tumor	-2.379	AADACL2,ABCB1,ACE2,ACSL5,ADAM19,AGTR1,AIFM3,AKAP12,ALOXE3,ALPL,ANKRD24,ANLN,ANPEP,ANXA3,APOA4,APOB,ARHGAP11A,ARHGAP19,ARHGEF39,ARMC1,ASGR2,ASPM,ASS1,ATP2B2,AURKA,AURKB,BATF,BCL6,BIRC5,BPI,BUB1B,C1orf112,C1QL2,C3,CAD,CAPN1,CAT,CCDC73,CCL3,CCNA2,CCNB1,CCNB2,CCNB3,CCNF,CD36,CD83,CDC20,CDC25B,CDC42,CDCA2,CDCA3,CDCA7L,CDCA8,CDK1,CEBPB,CENPE,CENPF,CENPI,CENPL,CENPT,CENPU,CENPX,CEP55,CERS5,CHAF1B,CHIA,C…	327	1.9e-14
Cancer,Organismal Injury and Abnormalities	Abdominal carcinoma	-2.376	AADACL2,ABCB1,ACE2,ADAM19,AGTR1,AIFM3,AKAP12,ALOXE3,ALPL,ANKRD24,ANLN,ANPEP,ANXA3,APOA4,APOB,ARHGAP11A,ARHGAP19,ARMC1,ASGR2,ASPM,ASS1,ATP2B2,AURKA,AURKB,BATF,BCL6,BIRC5,BPI,BUB1B,C1orf112,C1QL2,C3,CAD,CAPN1,CAT,CCDC73,CCNA2,CCNB1,CCNB2,CCNB3,CCNF,CD36,CDC20,CDC25B,CDC42,CDCA2,CDCA3,CDCA7L,CDCA8,CDK1,CEBPB,CENPE,CENPF,CENPI,CENPL,CENPT,CENPU,CENPX,CEP55,CHAF1B,CHIA,CHST6,CISH,CIT,CKAP2L,CKS1B,CLDN…	304	4.32e-16
Cancer,Organismal Injury and Abnormalities	Metastatic solid tumor	-2.355	ABCB1,AKAP12,ALPL,ANPEP,AURKB,BIRC5,C3,CAT,CD36,CDCA7L,CLDN4,DLGAP5,EDN1,ESPL1,FASLG,FN1,GEN1,GPNMB,HDAC3,HMMR,HMOX1,IL1B,KIF20A,KRT18,KRT8,LAMB3,MMP9,NCAPG,PLK1,POLE,SERPINE1,SKP2,SLC7A11,TNFRSF21,TOP2A,TYMS	36	1.24e-06
Cellular Assembly and Organization,DNA Replication, Recombination, and Repair	Chromosomal congression of chromosomes	-2.333	AURKB,CENPE,KIF14,KIF18A,KIF2C,KIFC1,MAD2L1,NDC80,NET1,PLK1	10	1.69e-16
Cellular Assembly and Organization,DNA Replication, Recombination, and Repair	Alignment of chromosomes	-2.331	AURKA,BIRC5,CCNA2,CENPE,DLGAP5,EGF,FOXM1,KIF14,KIF18A,KIF20A,KIF2C,KIFC1,KNTC1,NCAPD2,NCAPD3,NCAPG,NCAPG2,PLK1,SGO1,TTK	20	3.24e-28
Cell Death and Survival	Cell viability of myeloma cell lines	-2.305	AURKA,AURKB,CAT,CKS1B,KIF11,KIF18A,NDC80,NUF2,PARP14,PLK1,WEE1	11	1.58e-06
Cell Cycle	Mitosis	-2.26	ANLN,AURKA,AURKB,BIRC5,BUB1B,CCNA2,CCNB1,CCNB2,CDC20,CDC25B,CDCA8,CDK1,CEBPB,CENPE,CENPF,CENPI,CENPT,CIT,DLGAP5,EDN1,EGF,ESCO2,ESPL1,FOS,FOXM1,HAUS3,HAUS5,HAUS8,HDAC3,IL1B,INCENP,IRS2,KIF11,KIF18A,KIF2C,KIF4A,KIFC1,KNTC1,KRT18,MAD2L1,MASTL,MCPH1,MIS18A,MKI67,NDC80,NEK2,NUF2,NUMA1,PKMYT1,PKN2,PLK1,PLK4,RACGAP1,RBBP8,SGO1,SKA1,SKA3,SKP2,TACC3,TIMP2,TOP2A,TPX2,TRIM35,TTK,UBE2C,WEE1	66	2.53e-33
Cancer,Gastrointestinal Disease,Organismal Injury and Abnormalities	Digestive organ tumor	-2.25	AADACL2,ABCB1,ACE2,ACSL5,ADAM19,AGTR1,AIFM3,AKAP12,ALOXE3,ALPL,ANKRD24,ANLN,ANPEP,ANXA3,APOA4,APOB,ARHGAP11A,ARHGAP19,ARMC1,ASPM,ASS1,ATP2B2,AURKA,AURKB,BATF,BCL6,BIRC5,BPI,BUB1B,C1orf112,C1QL2,C3,CAD,CAPN1,CAT,CCDC73,CCNA2,CCNB1,CCNB2,CCNB3,CCNF,CD36,CD83,CDC20,CDC25B,CDC42,CDCA2,CDCA3,CDCA7L,CDCA8,CDK1,CEBPB,CENPE,CENPF,CENPI,CENPT,CENPU,CENPX,CEP55,CHIA,CHST6,CISH,CIT,CKAP2L,CKS1B,CLDN4,CNTNAP…	299	3.04e-14
Cancer,Organismal Injury and Abnormalities	Pelvic tumor	-2.236	AADACL2,ABCB1,ACE2,ADAM19,AGTR1,AKAP12,ALOXE3,ALPL,ANKRD24,ANLN,ANPEP,ANXA3,APOA4,APOB,ARHGAP11A,ARHGAP19,ASGR2,ASPM,ASS1,ATP2B2,AURKA,AURKB,BCL6,BIRC5,BUB1B,C1orf112,C3,CAD,CCDC73,CCL3,CCNA2,CCNB1,CCNB2,CCNB3,CD36,CD83,CDC20,CDC25B,CDC42,CDCA7L,CDK1,CENPE,CENPF,CENPI,CENPL,CENPT,CENPU,CEP55,CHAF1B,CHIA,CIT,CKS1B,CLDN4,CNTNAP4,CPNE5,CRB1,CTH,CTSV,CTTNBP2,CXCL2,CYP1A1,CYP24A1,DCST1,DDIT4,DEPDC1B,D…	224	7.53e-15
Cancer,Organismal Injury and Abnormalities	Carcinoma	-2.227	AADACL2,ABCB1,ACE2,ACSL5,ADAM19,AGTR1,AIFM3,AKAP12,ALOXE3,ALPL,ANKRD24,ANLN,ANPEP,ANXA3,APOA4,APOB,ARHGAP11A,ARHGAP19,ARHGEF39,ARMC1,ASGR2,ASPM,ASS1,ATP2B2,AURKA,AURKB,BATF,BCL6,BIRC5,BPI,BUB1B,C1orf112,C1QL2,C3,CAD,CAPN1,CAT,CCDC73,CCNA2,CCNB1,CCNB2,CCNB3,CCNF,CD36,CD83,CDC20,CDC25B,CDC42,CDCA2,CDCA3,CDCA7L,CDCA8,CDK1,CEBPB,CENPE,CENPF,CENPI,CENPL,CENPT,CENPU,CENPX,CEP55,CHAF1B,CHIA,CHST6,CISH,C…	324	3.92e-17
Cellular Growth and Proliferation	Expansion of cells	-2.213	ABCB1,AURKA,AURKB,BIRC5,C3,CAT,CD36,CDC42,CEBPB,CISH,EGF,FASLG,HMOX1,HSPD1,IL1B,MMP9,MOG,MYB,SERPINE1,TMEM173	20	1.5e-05
Cancer,Organismal Injury and Abnormalities	Nonhematologic malignant neoplasm	-2.212	AADACL2,ABCB1,ACE2,ACSL5,ADAM19,AGTR1,AIFM3,AKAP12,ALOXE3,ALPL,ANKRD24,ANLN,ANPEP,ANXA3,APOA4,APOB,ARHGAP11A,ARHGAP19,ARHGEF39,ARMC1,ASGR2,ASPM,ASS1,ATP2B2,AURKA,AURKB,BATF,BCL6,BIRC5,BPI,BUB1B,C1orf112,C1QL2,C3,CAD,CAPN1,CAT,CCDC73,CCL3,CCNA2,CCNB1,CCNB2,CCNB3,CCNF,CD36,CD83,CDC20,CDC25B,CDC42,CDCA2,CDCA3,CDCA7L,CDCA8,CDK1,CEBPB,CENPE,CENPF,CENPI,CENPL,CENPT,CENPU,CENPX,CEP55,CHAF1B,CHIA,CHST6,C…	326	1.42e-16
DNA Replication, Recombination, and Repair	Repair of DNA	-2.21	CDK1,ESCO2,FANCD2,FOS,HMOX1,IL1B,KPNA2,PNP,POLE,POLQ,RAD54B,RBBP8,RPA1,SMC2,SUV39H1,TACC3,TOP2A,TRIP13,TYMS,UBB,UBE2T,USP47,WEE1	23	1.24e-06
Cell Cycle,Cellular Assembly and Organization	Separation of centrosome	-2.207	AURKA,CDK1,KIF11,NEK2,PLK1	5	7.93e-06
Cancer,Gastrointestinal Disease,Hepatic System Disease,Organismal Injury and Abnormalities	Hepatobiliary system cancer	-2.191	AADACL2,ACE2,ADAM19,AIFM3,ALPL,ANKRD24,ANLN,ANPEP,ANXA3,APOB,ASPM,ASS1,ATP2B2,AURKA,AURKB,BCL6,BIRC5,BUB1B,C1orf112,C3,CAD,CAT,CCDC73,CCNA2,CCNB1,CCNB2,CCNB3,CD36,CDC20,CDC25B,CDCA3,CDCA8,CENPE,CENPF,CENPI,CENPT,CENPU,CHST6,CISH,CIT,CKS1B,CLDN4,CRB1,CRY1,CTTNBP2,CXCL2,CXCL5,CYP1A1,DCST1,DDIT4,DIAPH3,DLGAP5,DSN1,E2F8,EGF,ENDOD1,EPRS,ESPL1,FABP2,FANCD2,FASLG,FCRLB,FFAR2,FN1,FOS,FOXM1,G2E3,GAL3ST3,G…	166	1.34e-11
Cancer,Gastrointestinal Disease,Organismal Injury and Abnormalities	Hepatobiliary carcinoma	-2.178	AADACL2,ACE2,ADAM19,AIFM3,ALPL,ANKRD24,ANLN,ANPEP,ANXA3,APOB,ASPM,ASS1,ATP2B2,AURKA,AURKB,BUB1B,C1orf112,C3,CAD,CAT,CCDC73,CCNA2,CCNB1,CCNB2,CCNB3,CD36,CDC20,CDC25B,CDCA3,CDCA8,CENPE,CENPF,CENPI,CENPT,CENPU,CHST6,CISH,CIT,CKS1B,CRB1,CRY1,CTTNBP2,CXCL2,CXCL5,DCST1,DDIT4,DIAPH3,DLGAP5,DSN1,E2F8,EGF,ENDOD1,EPRS,ESPL1,FABP2,FANCD2,FASLG,FCRLB,FFAR2,FN1,FOS,FOXM1,G2E3,GAL3ST3,GEN1,GRIA4,GRIN2B,GUCY2F,…	161	2.81e-11
Cell Cycle	G1/S phase transition	-2.178	BIRC5,CCNA2,CDC42,CDK1,EGF,FN1,FOXM1,IFI16,IL1B,MYB,NET1,POLE,RBBP8,RPA1,SKP2,TCF19,WNK2	17	7.42e-06
Cell Cycle,DNA Replication, Recombination, and Repair	Checkpoint control	-2.16	BUB1B,CCNB1,CCNB2,CDC20,CKS1B,FANCD2,KNTC1,MAD2L1,MCPH1,NDC80,PLK1,RBBP8,TRAIP	13	1.56e-08
Organismal Development	Development of genitourinary system	-2.155	AGTR1,AKAP12,ANPEP,APOB,ASPM,ATP2B2,BCL6,CAT,CCNF,CEBPB,CENPF,CFAP54,CISH,CIT,E2F8,EGF,FABP2,FANCD2,FMO5,FN1,FOS,IGFBP1,IRS2,KCNJ1,KIF18A,LRP4,MCPH1,MMP9,NET1,NR6A1,RNF17,RTL1,SERPINE1,SKP2,SLC12A1,SLC14A2,SOCS2,STK35,TF,TIMP2,TK1,TRIP13,TSPAN8,USF2,ZP2,ZP3	46	3.19e-06
Cell Cycle,Cellular Movement	Cytokinesis	-2.127	ANLN,AURKA,AURKB,BIRC5,CCNB1,CDC20,CDC25B,CDC42,CEP55,CIT,DIAPH3,FN1,HIPK2,HMMR,INCENP,KIF14,KIF20A,KIF20B,KIF23,KIF4A,KIFC1,MASTL,NEK2,PKN2,PLK1,PRC1,RACGAP1,TOP2A,UBE2C	29	1.47e-18
Cell Cycle	Cell cycle progression	-2.121	ANLN,AURKA,AURKB,BCL6,BIRC5,BUB1B,CCL3,CCNA2,CCNB1,CCNB2,CCNB3,CCNF,CDC20,CDC25B,CDC42,CDCA8,CDK1,CEBPB,CENPE,CENPF,CENPI,CENPT,CIT,CKS1B,CTH,DDIT4,DIAPH3,DLGAP5,EDN1,EGF,ESCO2,ESPL1,FANCD2,FOS,FOXM1,HAS2,HAUS3,HAUS5,HAUS8,HDAC3,HIPK2,HMOX1,IFI16,IL1B,INCENP,IRS2,KIF11,KIF18A,KIF2C,KIF4A,KIFC1,KNTC1,KRT18,KRT8,MAD2L1,MASTL,MCPH1,MELK,MIS18A,MKI67,MMS22L,MYB,NDC80,NEK2,NET1,NUF2,NUMA1,PKMYT1,PKN2,…	89	1.59e-27
Cell-To-Cell Signaling and Interaction,Cellular Movement,Hematological System Development and Function,Immune Cell Trafficking,Inflammatory Response	Recruitment of phagocytes	-2.107	APOB,CAT,CCL3,CD36,CXCL2,CXCL5,CYP1A1,EDN1,F13A1,FASLG,FCER2,IL1B,LTB4R,MMP9,MOG,PIP5K1C,SERPINE1,UCP2	18	4.84e-06
Infectious Diseases	Viral Infection	-2.059	ABCB1,ACE2,AGTR1,ANPEP,APOB,ASGR2,BPI,C3,CAD,CAT,CCL3,CCNA2,CCNB3,CD36,CDC42,CHST6,CIT,CTSV,CXCL5,CYP1A1,EGF,F13A1,FASLG,FN1,GRIN2B,GZMA,HARBI1,HBE1,HBZ,HDAC3,HMOX1,HSPD1,IL1B,IRS2,KIF11,KPNA2,KRT18,KRT8,LTB4R,MAG,MGAM,MMP9,MND1,MPDZ,MR1,NFIL3,PDIA2,PIP5K1C,PKMYT1,PKN2,PLK1,PLK4,PMM1,PRSS27,PSMB9,RAB6B,RACGAP1,RAG1,RBBP8,S100A1,SERPINE1,SHCBP1,SOCS2,SOWAHA,TIMP2,TMEM173,TOP2A,TYMS,UBB,UBE2C,VAMP8…	72	1.9e-08
Cell Cycle	S phase	-2.053	BIRC5,CCL3,CCNA2,CCNB3,CDK1,CEBPB,E2F8,EGF,FANCD2,FCER2,FN1,FOS,FOXM1,GEN1,HMOX1,IL1B,PLK1,RBBP8,RPA1,SKP2,TF,TYMS	22	2.52e-08
Cell Cycle	M phase of tumor cell lines	-2.052	AKAP12,ANLN,AURKA,AURKB,BIRC5,CDC25B,CDC42,CEP55,DIAPH3,FOXM1,KIF14,KIF20A,KIF20B,KIF23,KIF4A,KIFC1,MAD2L1,MASTL,MYB,NCAPD2,NDC80,NEK2,NUF2,PKN2,PLK1,RACGAP1,TOP2A,TRIP13	28	1.88e-25
Cancer,Organismal Injury and Abnormalities	Advanced extracranial solid tumor	-2.051	ABCB1,AKAP12,ANPEP,AURKB,BIRC5,CD36,CLDN4,DLGAP5,EDN1,ESPL1,FASLG,FN1,GPNMB,HDAC3,HMOX1,IL1B,KIF20A,KRT18,KRT8,LAMB3,MMP9,MTFR2,NCAPG,PLK1,POLE,SERPINE1,SKP2,SLC7A11,TFPI2,TNFRSF21,TOP2A,TYMS	32	7.98e-06
Cancer,Organismal Injury and Abnormalities	Non-melanoma solid tumor	-2.047	AADACL2,ABCB1,ACE2,ACSL5,ADAM19,AGTR1,AIFM3,AKAP12,ALOXE3,ALPL,ANKRD24,ANLN,ANPEP,ANXA3,APOA4,APOB,ARHGAP11A,ARHGAP19,ARHGEF39,ARMC1,ASGR2,ASPM,ASS1,ATP2B2,AURKA,AURKB,BATF,BCL6,BIRC5,BPI,BUB1B,C1orf112,C1QL2,C3,CAD,CAPN1,CAT,CCDC73,CCL3,CCNA2,CCNB1,CCNB2,CCNB3,CCNF,CD36,CD83,CDC20,CDC25B,CDC42,CDCA2,CDCA3,CDCA7L,CDCA8,CDK1,CEBPB,CENPE,CENPF,CENPI,CENPL,CENPT,CENPU,CENPX,CEP55,CHAF1B,CHIA,CHST6,C…	326	2.91e-17
Cellular Function and Maintenance	Cellular homeostasis	-2.028	AGTR1,AIFM3,ATP2B2,AURKA,BATF,BCL6,BIRC5,BPI,C19orf12,C3,CAPN1,CAT,CCL3,CCNB2,CD36,CD83,CEBPB,CERS5,CISH,CLDN4,CRY1,CTSV,CXCL2,CXCL5,DDIT4,DYNLL2,EDN1,EGF,ERO1A,FASLG,FFAR2,FMO5,FN1,FOS,FTH1,GRIN2B,GZMA,GZMM,HMOX1,HSPD1,IL1B,IRS2,KCNA5,KCNJ1,KRT18,KRT8,LTB4R,MOG,MYB,NFIL3,PLSCR3,PNP,PSMB8,PSMB9,PYCR1,RAG1,SERPINE1,SKP2,SLC12A1,SLC24A2,SLC26A3,SLC4A4,SLC9A5,SOCS2,TF,TIMP2,TK1,TMEM173,UBB,UCP2,ZFYV…	71	2.05e-07
Cell Cycle	Mitotic index of cervical cancer cell lines	-1.998	BIRC5,BUB1B,MAD2L1,TTK	4	7.88e-07
Cancer,Gastrointestinal Disease,Hepatic System Disease,Organismal Injury and Abnormalities	Liver cancer	-1.993	AADACL2,ADAM19,AIFM3,ALPL,ANKRD24,ANLN,ANPEP,ANXA3,APOB,ASPM,ASS1,ATP2B2,AURKA,AURKB,BCL6,BIRC5,BUB1B,C1orf112,C3,CAD,CAT,CCNA2,CCNB1,CCNB2,CCNB3,CD36,CDC20,CDC25B,CDCA3,CDCA8,CENPE,CENPF,CENPI,CENPT,CENPU,CHST6,CISH,CIT,CKS1B,CLDN4,CRB1,CRY1,CTTNBP2,CXCL2,DCST1,DDIT4,DIAPH3,DLGAP5,DSN1,E2F8,EGF,ENDOD1,EPRS,ESPL1,FANCD2,FASLG,FCRLB,FFAR2,FN1,FOS,FOXM1,G2E3,GAL3ST3,GRIA4,GRIN2B,GUCY2F,HARBI1,HAUS8…	156	1.76e-10
Cancer,Gastrointestinal Disease,Hepatic System Disease,Organismal Injury and Abnormalities	Liver carcinoma	-1.964	AADACL2,ADAM19,AIFM3,ANKRD24,ANLN,ANPEP,ANXA3,APOB,ASPM,ASS1,ATP2B2,AURKA,AURKB,BUB1B,C1orf112,C3,CAD,CAT,CCNA2,CCNB1,CCNB2,CCNB3,CD36,CDC20,CDC25B,CDCA3,CDCA8,CENPE,CENPF,CENPI,CENPT,CENPU,CHST6,CISH,CIT,CKS1B,CRB1,CRY1,CTTNBP2,CXCL2,DCST1,DDIT4,DIAPH3,DLGAP5,DSN1,E2F8,EGF,ENDOD1,EPRS,ESPL1,FANCD2,FASLG,FCRLB,FFAR2,FN1,FOS,FOXM1,G2E3,GAL3ST3,GRIA4,GUCY2F,HARBI1,HAUS8,HDAC3,HIPK2,HMMR,HMOX1,HSPD1…	150	6.58e-10
Cancer,Organismal Injury and Abnormalities	Visceral metastasis	-1.95	AKAP12,ANPEP,AURKB,BIRC5,CD36,CLDN4,DLGAP5,ESPL1,FASLG,GPNMB,HMMR,HMOX1,KIF20A,KRT18,KRT8,LAMB3,MMP9,NCAPG,POLE,SERPINE1,SKP2,SLC7A11,TNFRSF21,TOP2A,TYMS	25	5.62e-06
Cell Cycle,Cellular Movement	Cytokinesis of tumor cell lines	-1.944	ANLN,AURKA,AURKB,BIRC5,CEP55,DIAPH3,KIF14,KIF20A,KIF20B,KIF23,KIF4A,KIFC1,MASTL,NEK2,PKN2,RACGAP1,TOP2A	17	1.56e-15
Cell Cycle	Interphase of gonadal cells	-1.941	BUB1B,CDC20,FOXM1,MAD2L1	4	3.59e-06
Connective Tissue Development and Function,Tissue Development	Growth of connective tissue	-1.94	AGTR1,AKAP12,ANPEP,AURKA,AURKB,BATF,CCNA2,CCNB1,CCNF,CD83,CDC42,CEBPB,CTSV,EDN1,EGF,ERO1A,ESPL1,FANCD2,FN1,FOS,FTH1,HAS2,HIPK2,HMMR,HMOX1,IFI16,IGFBP1,IL1B,MAD2L1,MKI67,MMP9,MYB,RAG1,SERPINE1,SKP2,SLC7A11,TF,TIMP2,TRAIP,UBE2C	40	1.28e-08
Cell-To-Cell Signaling and Interaction,Cellular Movement	Recruitment of myeloid cells	-1.89	APOB,C3,CAT,CCL3,CD36,CXCL2,CXCL5,CYP1A1,EDN1,FASLG,FCER2,IL1B,LTB4R,MMP9,MOG,PIP5K1C,SERPINE1,UCP2	18	1.73e-05
Cancer,Organismal Injury and Abnormalities	Abdominal cancer	-1.886	AADACL2,ABCB1,ACE2,ACSL5,ADAM19,AGTR1,AIFM3,AKAP12,ALOXE3,ALPL,ANKRD24,ANLN,ANPEP,ANXA3,APOA4,APOB,ARHGAP11A,ARHGAP19,ARMC1,ASGR2,ASPM,ASS1,ATP2B2,AURKA,AURKB,BATF,BCL6,BIRC5,BPI,BUB1B,C1orf112,C1QL2,C3,CAD,CAPN1,CAT,CCDC73,CCL3,CCNA2,CCNB1,CCNB2,CCNB3,CCNF,CD36,CD83,CDC20,CDC25B,CDC42,CDCA2,CDCA3,CDCA7L,CDCA8,CDK1,CEBPB,CENPE,CENPF,CENPI,CENPL,CENPT,CENPU,CENPX,CEP55,CHAF1B,CHIA,CHST6,CISH,CIT,C…	312	6.6e-17
Cell-To-Cell Signaling and Interaction,Cellular Movement,Hematological System Development and Function,Immune Cell Trafficking	Recruitment of leukocytes	-1.882	APOB,C3,CAT,CCL3,CD36,CXCL2,CXCL5,CYP1A1,EDN1,F13A1,FASLG,FCER2,FN1,FOS,HMOX1,IL1B,LTB4R,MMP9,MOG,MR1,PIP5K1C,SERPINE1,UCP2	23	4.34e-07
Cellular Growth and Proliferation	Colony formation of cells	-1.877	AKAP12,BCL6,BIRC5,CAPN1,CAT,CCL3,CDC42,CDCA7L,CEBPB,CKS1B,CLDN4,E2F8,EDN1,EGF,FOS,HAS2,HMOX1,IFI16,IL1B,KPNA2,KRT8,MAD2L1,MCPH1,MMP9,MYB,OLFM4,PLK1,PLK4,PSRC1,RBBP8,S100A1,SHCBP1,SOCS2,UBE2C,USF2	35	2.11e-08
Cancer,Organismal Injury and Abnormalities,Respiratory Disease	Advanced lung cancer	-1.854	ABCB1,AKAP12,ANPEP,BIRC5,CLDN4,ESPL1,FN1,GPNMB,IL1B,KRT8,LAMB3,MMP9,SERPINE1,SKP2,TNFRSF21,TOP2A,TYMS	17	1.86e-05
Cellular Assembly and Organization,Cellular Function and Maintenance,Tissue Development	Formation of microtubules	-1.849	BIRC5,CDC25B,CENPF,DLGAP5,FOXM1,KIF2C,NUMA1,PSRC1,TACC3,TPX2	10	1.2e-05
Cell Cycle	Entry into interphase	-1.845	BUB1B,CCL3,CCNB3,CDC20,CDK1,CEBPB,E2F8,EGF,FANCD2,FCER2,FN1,FOS,FOXM1,HMOX1,IL1B,MAD2L1,SKP2,WEE1	18	4.78e-10
Cell Cycle	Mitotic index	-1.798	AURKA,BIRC5,BUB1B,MAD2L1,SKP2,TTK	6	6.54e-06
Cellular Development,Cellular Growth and Proliferation,Connective Tissue Development and Function	Proliferation of fibroblast cell lines	-1.794	AKAP12,BATF,CAT,CCNB2,CDC42,CEBPB,CKS1B,EGF,ERO1A,FN1,FOS,FOXM1,HIPK2,HMOX1,IFI16,IGFBP1,IL1B,KIF20B,PIP5K1C,PLAC8,SERPINE1,SKP2,SUV39H1,TRAIP,UBE2C	25	6.31e-06
Cell Cycle	Cycling of centrosome	-1.78	AURKA,CCNF,CDK1,GEN1,HAUS3,HAUS5,HAUS8,KIF11,KIFC1,NEK2,PLK1,PLK4,TTK	13	4.92e-08
Hematological System Development and Function,Tissue Morphology	Quantity of blood cells	-1.77	ABCB1,ALPL,ANPEP,APOB,AURKA,BATF,BCL6,BIRC5,C3,CCL3,CCNB2,CD36,CD83,CEBPB,CENPX,CISH,CTSV,CXCL2,CYP1A1,DIAPH3,F13A1,FANCD2,FASLG,FOS,HBZ,HDAC3,HMOX1,HSPD1,IGFBP1,IGLL1/IGLL5,IL1B,IL20RB,LTB4R,MAD2L1,MMP13,MMP9,MOG,MR1,MYB,NFIL3,NIPAL3,ONECUT1,PLAC8,PNP,PSMB8,PSMB9,RAG1,SERPINB1,SERPINE1,SHCBP1,SLC4A4,ST3GAL1,TACC3,TF,TIMP2,TMEM173,TNFRSF21	57	1.44e-09
Cancer,Organismal Injury and Abnormalities	Lymphatic system tumor	-1.758	ABCB1,ADAM19,AGTR1,ALPL,ANPEP,ATP2B2,AURKA,AURKB,BCL6,BIRC5,BUB1B,C3,CAD,CAT,CCL3,CCNA2,CCNB1,CCNB2,CCNF,CD36,CD83,CDC20,CDC25B,CDCA2,CDCA7L,CDK1,CEBPB,CKAP2L,CNTNAP4,CXCL2,CYP1A1,DCST1,DYNLL2,EDN1,EGF,ESPL1,FASLG,FCER2,FN1,FOS,FRRS1,GRIN2B,GZMM,HDAC3,HMMR,HMOX1,IFI44L,IGLL1/IGLL5,IL1B,IRS2,KIF11,KIF2C,KPNA2,LAMB3,LAMC2,LCT,LRP4,MARS,MKI67,MMP9,MPDZ,MR1,MYB,NCAN,NDC80,PAPLN,PARP14,PDIA2,PLAC8,PLK…	93	2.29e-12
Cell Cycle	Interphase	-1.752	ABCB1,AKAP12,ARHGAP11A,AURKA,BIRC5,BUB1B,CAT,CCL3,CCNA2,CCNB1,CCNB2,CCNB3,CDC20,CDC25B,CDC42,CDCA2,CDK1,CEBPB,CIT,CKS1B,E2F8,EGF,FANCD2,FCER2,FN1,FOS,FOXM1,GEN1,HAS2,HASPIN,HAUS3,HAUS5,HAUS8,HDAC3,HMOX1,IFI16,IL1B,KIF11,MAD2L1,MASTL,MCPH1,MELK,MMP9,MMS22L,MYB,NEK2,NET1,PKMYT1,PLAC8,PLK1,PLK4,POLE,RBBP8,RPA1,SKP2,TCF19,TF,TIMP2,TMEM173,TONSL,TOP2A,TYMS,WEE1,WNK2	64	4.76e-20
Cellular Development,Cellular Growth and Proliferation,Organ Development,Skeletal and Muscular System Development and Function,Tissue Development	Proliferation of smooth muscle cells	-1.748	ACE2,BIRC5,CCL3,EDN1,EGF,FCER2,FOS,FOXM1,HAS2,HMOX1,HSPD1,IGFBP1,IL1B,MMP9,MYB,SERPINE1,SKP2,TFPI2	18	1.86e-05
Cellular Development,Cellular Growth and Proliferation	Proliferation of leukemia cell lines	-1.729	AURKB,BCL6,BIRC5,CAT,CCNB1,CDC25B,CEBPB,FCER2,FOXM1,FTH1,HMOX1,IL1B,MAD2L1,MYB,PLK1,SKP2,SUV39H1,TF	18	1.24e-06
Cellular Growth and Proliferation,Connective Tissue Development and Function,Tissue Development	Proliferation of connective tissue cells	-1.721	AGTR1,AKAP12,CCNA2,CCNB1,CCNF,CDC42,CEBPB,CTSV,EDN1,EGF,ERO1A,ESPL1,FANCD2,FN1,FOS,FTH1,HAS2,HMMR,HMOX1,IFI16,IGFBP1,IL1B,MAD2L1,MKI67,MMP9,SERPINE1,SKP2,SLC7A11,TF,TIMP2,TRAIP,UBE2C	32	5.79e-06
Embryonic Development,Organismal Development	Development of body trunk	-1.717	ACE2,ADAM19,AGTR1,AKAP12,ANPEP,ATP2B2,BIRC5,CAT,CCNA2,CCNB2,CD83,CDC42,CEBPB,CENPF,CISH,DIAPH3,EDN1,EGF,FABP2,FASLG,FN1,FOS,FOXM1,HAS2,HMOX1,IFI16,IGFBP1,IL1B,IRS2,KCNJ1,KRT18,KRT8,LRP4,MFAP4,MMP13,MMP9,MYB,MYH7,NET1,NFIL3,ONECUT1,PIP5K1C,RAG1,SERPINE1,SKP2,SLC12A1,SLC14A2,SLC7A11,SOCS2,TF,TIMP2,TK1,USF2,ZP2,ZP3	55	1.15e-06
Cancer,Gastrointestinal Disease,Organismal Injury and Abnormalities	Digestive system cancer	-1.71	AADACL2,ABCB1,ACE2,ACSL5,ADAM19,AGTR1,AIFM3,AKAP12,ALOXE3,ALPL,ANKRD24,ANLN,ANPEP,ANXA3,APOA4,APOB,ARHGAP11A,ARHGAP19,ARMC1,ASPM,ASS1,ATP2B2,AURKA,AURKB,BATF,BCL6,BIRC5,BPI,BUB1B,C1orf112,C1QL2,C3,CAD,CAPN1,CAT,CCDC73,CCNA2,CCNB1,CCNB2,CCNB3,CCNF,CD36,CD83,CDC20,CDC25B,CDC42,CDCA2,CDCA3,CDCA7L,CDCA8,CDK1,CEBPB,CENPE,CENPF,CENPI,CENPT,CENPU,CENPX,CEP55,CHIA,CHST6,CISH,CIT,CKAP2L,CKS1B,CLDN4,CNTNAP…	295	3.11e-14
Cell Cycle	M phase	-1.685	AKAP12,ANLN,AURKA,AURKB,BIRC5,BUB1B,CCNB1,CDC20,CDC25B,CDC42,CDK1,CENPE,CEP55,CIT,DIAPH3,FN1,FOXM1,HIPK2,HMMR,INCENP,KIF14,KIF20A,KIF20B,KIF23,KIF4A,KIFC1,MAD2L1,MASTL,MYB,NCAPD2,NDC80,NEK2,NUF2,NUMA1,PKN2,PLK1,PRC1,RACGAP1,TACC3,TOP2A,TRIP13,UBE2C	42	6.1e-28
Cellular Growth and Proliferation	Colony formation	-1.681	AKAP12,BCL6,BIRC5,CAPN1,CAT,CCL3,CCNB1,CDC25B,CDC42,CDCA7L,CEBPB,CKS1B,CLDN4,E2F8,EDN1,EGF,FOS,FOXM1,HAS2,HMOX1,IFI16,IL1B,KPNA2,KRT8,MAD2L1,MCPH1,MMP9,MYB,NFIL3,OLFM4,PLK1,PLK4,PSRC1,RBBP8,S100A1,SERPINE1,SHCBP1,SOCS2,UBE2C,USF2	40	1.67e-09
Cellular Movement	Invasion of fibroblast cell lines	-1.588	CCNA2,CDC42,CTSV,EGF,FOXM1,MMP9,PLK4,SKP2	8	2.8e-05
Free Radical Scavenging,Small Molecule Biochemistry	Biosynthesis of hydrogen peroxide	-1.581	CAT,CCL3,CD36,CDC42,CYP1A1,EDN1,EGF,ERO1A,IL1B,TF,UCP2	11	2.04e-06
DNA Replication, Recombination, and Repair	Synthesis of DNA	-1.579	AGTR1,APOB,BIRC5,CAT,CCL3,CCNA2,CDC42,CTH,EDN1,EGF,FANCD2,FN1,FOS,GINS2,IGFBP1,IL1B,IRS2,MMS22L,PLK1,POLE,RPA1,SKP2,TF,TFPI2,TIMP2,TYMS	26	4.87e-07
Cell-To-Cell Signaling and Interaction,Cellular Movement	Recruitment of cells	-1.541	APOB,C3,CAT,CCL3,CD36,CXCL2,CXCL5,CYP1A1,EDN1,F13A1,FASLG,FCER2,FN1,FOS,HMOX1,IL1B,LTB4R,MMP9,MOG,MR1,PIP5K1C,SERPINE1,SLC12A1,UCP2	24	8.81e-07
Hematological System Development and Function,Tissue Morphology	Quantity of leukocytes	-1.488	ABCB1,ALPL,ANPEP,APOB,BATF,BCL6,BIRC5,C3,CCL3,CCNB2,CD36,CD83,CEBPB,CENPX,CISH,CTSV,CXCL2,CYP1A1,F13A1,FANCD2,FASLG,FOS,HDAC3,HMOX1,HSPD1,IGLL1/IGLL5,IL1B,IL20RB,LTB4R,MMP13,MMP9,MOG,MR1,MYB,NFIL3,NIPAL3,PLAC8,PNP,PSMB8,PSMB9,RAG1,SERPINB1,SERPINE1,SHCBP1,SLC4A4,ST3GAL1,TACC3,TF,TIMP2,TMEM173,TNFRSF21	51	9.24e-09
Connective Tissue Development and Function,Hematological System Development and Function,Lymphoid Tissue Structure and Development,Organismal Development,Tissue Morphology	Quantity of peripheral blood lymphocytes	-1.457	BIRC5,CD83,HDAC3,MOG,NFIL3	5	1.73e-05
Connective Tissue Development and Function,Hematological System Development and Function,Organismal Development,Tissue Morphology	Quantity of PBMCs	-1.457	BIRC5,CD83,HDAC3,MMP9,MOG,NFIL3	6	2.18e-06
Nucleic Acid Metabolism,Small Molecule Biochemistry	Metabolism of nucleotide	-1.454	AGTR1,ATP2B2,CAT,CCNB1,CDK1,CEBPB,CRY1,EDN1,EGF,GZMH,HMOX1,HSPD1,IL1B,IRS2,MYH7,PDIA2,PMM1,PNP,TF,TIMP2,TYMS,UCP2,UGDH	23	2.33e-05
Cell Cycle	S phase of tumor cell lines	-1.417	CCNA2,CDK1,E2F8,EGF,FOXM1,GEN1,HMOX1,IL1B,PLK1,RPA1,SKP2,TF,TYMS	13	9.41e-07
Organismal Development	Formation of vessel	-1.414	ANPEP,CAT,CDC42,CTH,EDN1,EGF,FN1,FOXM1,IFI16,IL1B,MMP9,ONECUT1,SERPINE1,TIMP2	14	1.79e-05
Cancer,Organismal Injury and Abnormalities	Thoracic neoplasm	-1.408	ABCB1,ACE2,ADAM19,AKAP12,ANKRD24,ANPEP,ANXA3,APOB,ATP2B2,AURKA,AURKB,BCL6,BIRC5,BUB1B,CCL3,CCNA2,CCNB1,CCNB2,CDC20,CDCA2,CDCA8,CDK1,CENPF,CENPU,CERS5,CIT,CKAP2L,CKS1B,CLDN4,CNTNAP4,CRB1,CTH,CTTNBP2,CXCL2,CYP1A1,CYP24A1,DCST1,DRP2,DSN1,E2F8,EGF,ESPL1,FANCD2,FASLG,FCER2,FKBP5,FN1,FOXM1,GAL3ST3,GPNMB,GUCY2F,GZMM,HDAC3,HIPK2,HMOX1,HSPD1,IFI44L,IL1B,IRS2,KCNA5,KIF11,KIF14,KIF18A,KIF20A,KIF23,KRT8,LAMB…	116	1.97e-13
Cancer,Organismal Injury and Abnormalities	Connective tissue tumor	-1.387	ABCB1,ALPL,ANPEP,APOA4,APOB,ASS1,AURKB,BCL6,BIRC5,BUB1B,CAT,CCL3,CCNB3,CEBPB,CENPE,CHAF1B,CLDN4,CRB1,DIAPH3,EDN1,EGF,FASLG,FN1,FOS,FOXM1,HDAC3,HIPK2,HMMR,HMOX1,IL1B,KIF11,KIF23,KIF2C,KRT18,LAMC2,LRP4,MCPH1,MELK,MKI67,MMP9,MPDZ,MYB,NCAPD2,NSL1,PARP14,PIF1,PIP5K1C,PKN2,PLAC8,PLK4,PNP,POLE,PRC1,PSMB9,RAG1,RBBP8,RNF17,SERPINE1,SHANK2,SHCBP1,SKA3,SKP2,SLC7A11,STK35,TK1,TOP2A,TTK,TYMS,UBE2C,UNC79,WNK2	71	3.56e-12
Cancer,Hematological Disease,Organismal Injury and Abnormalities	Hematopoietic neoplasm	-1.372	ABCB1,ADAM19,AGTR1,AKAP12,ALOXE3,ALPL,ANPEP,APOB,ARHGEF39,ATP2B2,AURKA,AURKB,BCL6,BIRC5,BPI,BUB1B,C3,CAD,CAT,CCL3,CCNA2,CCNB1,CCNB2,CCNB3,CCNF,CD36,CDC20,CDC25B,CDCA2,CDCA7L,CDK1,CEBPB,CENPF,CENPI,CHIA,CKAP2L,CKS1B,CNTNAP4,CXCL2,CYP1A1,DCST1,DISP2,DYNLL2,E2F8,EDN1,EGF,ESPL1,FANCD2,FASLG,FCER2,FN1,FOS,FOXM1,FRRS1,GEN1,GLIPR2,GRIN2B,GZMM,HDAC3,HMOX1,HSPD1,IARS,IFI44L,IGLL1/IGLL5,IL1B,IRS2,KIF11,KIF…	130	2.05e-12
Connective Tissue Development and Function,Tissue Morphology	Quantity of connective tissue	-1.358	ALPL,APOA4,APOB,ATP2B2,BIRC5,C3,CAPN1,CD36,CD83,CDC42,CEBPB,CTSV,DIAPH3,EGF,F13A1,FABP2,FASLG,FMO5,FN1,FOS,GPNMB,HBZ,HDAC3,HIPK2,HMOX1,IGFBP1,IRS2,MMP9,MOG,MYB,NFIL3,SERPINE1,SKP2,SLC4A4,UCP2	35	1.95e-07
Free Radical Scavenging,Small Molecule Biochemistry	Metabolism of hydrogen peroxide	-1.353	APOA4,CAT,CCL3,CD36,CDC42,CYP1A1,EDN1,EGF,ERO1A,IL1B,TF,UCP2	12	1.71e-06
Cancer,Organismal Injury and Abnormalities	Malignant genitourinary solid tumor	-1.342	AADACL2,ABCB1,ACE2,ADAM19,AGTR1,AKAP12,ALOXE3,ALPL,ANKRD24,ANLN,ANPEP,ANXA3,APOA4,APOB,ARHGAP11A,ARHGAP19,ASGR2,ASPM,ASS1,ATP2B2,AURKA,AURKB,BCL6,BIRC5,BUB1B,C1orf112,C3,CAD,CAT,CCDC73,CCL3,CCNA2,CCNB1,CCNB2,CCNB3,CD36,CD83,CDC20,CDC25B,CDC42,CDCA7L,CDK1,CEBPB,CENPE,CENPF,CENPI,CENPL,CENPT,CENPU,CEP55,CHAF1B,CHIA,CIT,CKS1B,CLDN4,CNTNAP4,CPNE5,CRB1,CTH,CTSV,CTTNBP2,CXCL2,CYP1A1,CYP24A1,DCST1,DDIT4…	239	4.51e-14
Cellular Growth and Proliferation	Colony formation of tumor cell lines	-1.329	BCL6,BIRC5,CAPN1,CDC42,CDCA7L,CKS1B,CLDN4,E2F8,EDN1,EGF,FOS,HAS2,IFI16,KPNA2,KRT8,MAD2L1,MYB,PLK1,PSRC1,S100A1,SHCBP1,USF2	22	2.09e-06
Cancer,Hematological Disease,Organismal Injury and Abnormalities	Neoplasia of blood cells	-1.313	ABCB1,ADAM19,AGTR1,AKAP12,ALOXE3,ALPL,ANPEP,APOB,ARHGEF39,ATP2B2,AURKA,AURKB,BCL6,BIRC5,BPI,BUB1B,C3,CAD,CAT,CCL3,CCNA2,CCNB1,CCNB2,CCNB3,CCNF,CD36,CDC20,CDC25B,CDCA2,CDCA7L,CDK1,CEBPB,CENPF,CENPI,CHIA,CKAP2L,CKS1B,CNTNAP4,CXCL2,CYP1A1,DCST1,DISP2,DYNLL2,E2F8,EGF,ESPL1,FANCD2,FASLG,FCER2,FN1,FOS,FOXM1,FRRS1,GEN1,GLIPR2,GRIN2B,GZMM,HDAC3,HMOX1,HSPD1,IARS,IFI44L,IGLL1/IGLL5,IL1B,IRS2,KIF11,KIF2C,KP…	129	2.11e-12
Cancer,Organismal Injury and Abnormalities	Lymphoid cancer	-1.301	ABCB1,ADAM19,AGTR1,ALPL,ANPEP,ATP2B2,AURKA,AURKB,BCL6,BIRC5,BUB1B,C3,CAD,CAT,CCL3,CCNA2,CCNB1,CCNB2,CCNF,CD36,CDC20,CDC25B,CDCA2,CDCA7L,CDK1,CEBPB,CKAP2L,CNTNAP4,CXCL2,CYP1A1,DCST1,DYNLL2,EDN1,EGF,ESPL1,FASLG,FCER2,FN1,FOS,FRRS1,GRIN2B,GZMM,HDAC3,HMMR,HMOX1,IFI44L,IGLL1/IGLL5,IL1B,IRS2,KIF11,KIF2C,KPNA2,LAMB3,LAMC2,LCT,LRP4,MARS,MKI67,MMP9,MPDZ,MR1,MYB,NCAN,NDC80,PAPLN,PARP14,PDIA2,PLAC8,PLK1,POL…	92	2.32e-12
Cancer,Organismal Injury and Abnormalities	Intrathoracic malignant tumor	-1.292	ABCB1,ACE2,ADAM19,AKAP12,ANKRD24,ANPEP,ANXA3,APOB,ATP2B2,AURKA,AURKB,BCL6,BIRC5,BUB1B,CCNA2,CCNB1,CCNB2,CDC20,CDCA2,CDCA8,CDK1,CENPF,CENPU,CIT,CKAP2L,CKS1B,CLDN4,CNTNAP4,CRB1,CTH,CTTNBP2,CXCL2,CYP1A1,CYP24A1,DCST1,DRP2,DSN1,E2F8,EGF,ESPL1,FANCD2,FASLG,FCER2,FKBP5,FN1,FOXM1,GAL3ST3,GPNMB,GUCY2F,GZMM,HDAC3,HIPK2,HSPD1,IFI44L,IL1B,IRS2,KCNA5,KIF11,KIF14,KIF18A,KIF20A,KIF23,KRT8,LAMB3,MAD2L1,MCPH1,MK…	111	2.88e-12
Cancer,Organismal Injury and Abnormalities,Respiratory Disease	Lung cancer	-1.292	ABCB1,ACE2,ADAM19,AKAP12,ANKRD24,ANPEP,ANXA3,APOB,ATP2B2,AURKA,AURKB,BCL6,BIRC5,BUB1B,CCNA2,CCNB1,CCNB2,CDC20,CDCA2,CDCA8,CDK1,CENPF,CENPU,CIT,CKAP2L,CKS1B,CLDN4,CNTNAP4,CRB1,CTH,CTTNBP2,CXCL2,CYP1A1,CYP24A1,DCST1,DRP2,DSN1,E2F8,EGF,ESPL1,FANCD2,FASLG,FKBP5,FN1,FOXM1,GAL3ST3,GPNMB,GUCY2F,GZMM,HDAC3,HIPK2,HSPD1,IFI44L,IL1B,IRS2,KCNA5,KIF11,KIF14,KIF18A,KIF20A,KIF23,KRT8,LAMB3,MAD2L1,MCPH1,MKI67,MM…	110	4.05e-12
Cancer,Organismal Injury and Abnormalities	Connective or soft tissue tumor	-1.286	ABCB1,ALPL,ANPEP,APOA4,APOB,ASS1,AURKB,BCL6,BIRC5,BUB1B,CAT,CCL3,CCNB3,CEBPB,CENPE,CHAF1B,CLDN4,CRB1,DIAPH3,EDN1,EGF,FASLG,FN1,FOS,FOXM1,FTH1,HAUS3,HDAC3,HIPK2,HMMR,HMOX1,IFI44L,IL1B,KIF11,KIF23,KIF2C,KRT18,LAMC2,LRP4,MCPH1,MELK,MKI67,MMP9,MPDZ,MR1,MYB,NCAPD2,NR6A1,NSL1,PARP14,PIF1,PIP5K1C,PKN2,PLAC8,PLK4,PNP,POLE,PRC1,PSMB9,RAG1,RBBP8,RGS5,RNF17,SERPINE1,SHANK2,SHCBP1,SKA3,SKP2,SLC7A11,STK35,TK1…	78	3.62e-12
Organismal Injury and Abnormalities	Benign lesion	-1.272	ABCB1,AGTR1,ANXA3,ASS1,AURKB,BIRC5,BUB1B,C3,CAD,CCL3,CCNB1,CCNB2,CDC25B,CDK1,CEBPB,EGF,FANCD2,FOS,FOXM1,FTH1,GRIN2B,HAUS3,HMMR,HMOX1,IFI44L,IFIT1B,IRS2,KIF11,LAMB3,LTB4R,MKI67,MMP9,MR1,NR6A1,NSL1,PIP5K1C,PSAT1,RAG1,RBBP8,RGS5,SERPINE1,SKA3,SLC4A4,TOP2A,TYMS,UNC79,USF2,WEE1	48	1.97e-07
Cell Cycle,Cellular Movement	Cytokinesis of cervical cancer cell lines	-1.258	ANLN,AURKA,CEP55,DIAPH3,KIF14,KIF20A,KIF23,KIF4A,KIFC1,MASTL,PKN2,RACGAP1	12	1.48e-10
Cancer,Organismal Injury and Abnormalities,Respiratory Disease	Lung tumor	-1.243	ABCB1,ACE2,ADAM19,AKAP12,ANKRD24,ANPEP,ANXA3,APOB,ATP2B2,AURKA,AURKB,BCL6,BIRC5,BUB1B,CCL3,CCNA2,CCNB1,CCNB2,CDC20,CDCA2,CDCA8,CDK1,CENPF,CENPU,CERS5,CIT,CKAP2L,CKS1B,CLDN4,CNTNAP4,CRB1,CTH,CTTNBP2,CXCL2,CYP1A1,CYP24A1,DCST1,DRP2,DSN1,E2F8,EGF,ESPL1,FANCD2,FASLG,FKBP5,FN1,FOXM1,GAL3ST3,GPNMB,GUCY2F,GZMM,HDAC3,HIPK2,HMOX1,HSPD1,IFI44L,IL1B,IRS2,KCNA5,KIF11,KIF14,KIF18A,KIF20A,KIF23,KRT8,LAMB3,MAD2…	114	5.77e-13
Cancer,Organismal Injury and Abnormalities,Respiratory Disease	Respiratory system tumor	-1.243	ABCB1,ACE2,ADAM19,AKAP12,ANKRD24,ANPEP,ANXA3,APOB,ATP2B2,AURKA,AURKB,BCL6,BIRC5,BUB1B,CCL3,CCNA2,CCNB1,CCNB2,CCNB3,CDC20,CDCA2,CDCA8,CDK1,CENPF,CENPU,CERS5,CIT,CKAP2L,CKS1B,CLDN4,CNTNAP4,CRB1,CTH,CTTNBP2,CXCL2,CYP1A1,CYP24A1,DCST1,DRP2,DSN1,E2F8,EGF,ESPL1,F13A1,FANCD2,FASLG,FKBP5,FN1,FOXM1,GAL3ST3,GEN1,GPNMB,GUCY2F,GZMM,HDAC3,HIPK2,HMOX1,HSPD1,IFI44L,IL1B,IRS2,KCNA5,KIF11,KIF14,KIF18A,KIF20A,KIF2…	122	4.95e-11
Cancer,Organismal Injury and Abnormalities	Lymphohematopoietic cancer	-1.233	ABCB1,ADAM19,AGTR1,AKAP12,ALOXE3,ALPL,ANPEP,APOB,ARHGEF39,ATP2B2,AURKA,AURKB,BCL6,BIRC5,BPI,BUB1B,C3,CAD,CAT,CCL3,CCNA2,CCNB1,CCNB2,CCNB3,CCNF,CD36,CDC20,CDC25B,CDCA2,CDCA7L,CDK1,CEBPB,CENPF,CENPI,CHIA,CKAP2L,CKS1B,CNTNAP4,CXCL2,CYP1A1,DCST1,DISP2,DYNLL2,E2F8,EDN1,EGF,ESPL1,FANCD2,FASLG,FCER2,FN1,FOS,FOXM1,FRRS1,GEN1,GLIPR2,GRIN2B,GZMM,HDAC3,HMMR,HMOX1,HSPD1,IARS,IFI44L,IGLL1/IGLL5,IL1B,IRS2,KIF1…	132	2.09e-13
Cell Cycle	Entry into S phase	-1.233	CCL3,CCNB3,CEBPB,E2F8,EGF,FANCD2,FCER2,FN1,FOS,FOXM1,HMOX1,IL1B,SKP2	13	1.65e-06
Cellular Movement	Cell movement of muscle cells	-1.224	CCL3,CDC42,CTSV,CXCL2,EGF,FN1,HAS2,HMOX1,IL1B,MMP9,NET1,PDIA2,SERPINE1,TFPI2	14	2.06e-05
Cancer,Organismal Injury and Abnormalities	Lymphoreticular neoplasm	-1.204	ABCB1,ADAM19,AGTR1,AKAP12,ALOXE3,ANPEP,APOB,ARHGEF39,ATP2B2,AURKA,AURKB,BCL6,BIRC5,BPI,BUB1B,C3,CAD,CCNA2,CCNB3,CCNF,CD36,CDC20,CDC25B,CDCA2,CDCA7L,CDK1,CEBPB,CENPF,CENPI,CHIA,CKAP2L,CKS1B,CNTNAP4,CYP1A1,DISP2,DYNLL2,E2F8,EGF,ESPL1,FANCD2,FASLG,FCER2,FN1,FOXM1,GEN1,GLIPR2,GRIN2B,HDAC3,HMOX1,HSPD1,IARS,IFI44L,IGLL1/IGLL5,IL1B,IRS2,KIF11,KPNA2,KRT18,LAMC2,LCT,LRRC53,MARS,MASTL,MELK,MKI67,MMP9,MPDZ,…	111	7.62e-10
Cellular Assembly and Organization,DNA Replication, Recombination, and Repair	Quantity of centrosome	-1.189	AURKA,AURKB,CCNA2,CDC25B,KIF23,PLK1,SKP2,TACC3,WEE1	9	4.1e-08
Cell Cycle	M phase of cervical cancer cell lines	-1.169	AKAP12,ANLN,AURKA,CDC42,CEP55,DIAPH3,FOXM1,KIF14,KIF20A,KIF23,KIF4A,KIFC1,MAD2L1,MASTL,NCAPD2,NDC80,NUF2,PKN2,PLK1,RACGAP1,TOP2A	21	9.52e-20
Gastrointestinal Disease,Hepatic System Disease,Organismal Injury and Abnormalities	Liver lesion	-1.169	AADACL2,ACE2,ADAM19,AGTR1,AIFM3,AKAP12,ALPL,ANKRD24,ANLN,ANPEP,ANXA3,APOB,ASPM,ASS1,ATP2B2,AURKA,AURKB,BCL6,BIRC5,BUB1B,C1orf112,C3,CAD,CAT,CCL3,CCNA2,CCNB1,CCNB2,CCNB3,CD36,CDC20,CDC25B,CDC42,CDCA2,CDCA3,CDCA7L,CDCA8,CEBPB,CENPE,CENPF,CENPI,CENPT,CENPU,CHST6,CISH,CIT,CKAP2L,CKS1B,CLDN4,CNTNAP4,CRB1,CRY1,CTH,CTTNBP2,CXCL2,CXCL5,DCST1,DDIT4,DIAPH3,DISP2,DLGAP5,DSN1,E2F8,EGF,ENDOD1,EPRS,EPX,ESPL1,E…	190	4.88e-14
Cancer,Gastrointestinal Disease,Organismal Injury and Abnormalities	Development of digestive organ tumor	-1.154	ABCB1,ACE2,ADAM19,AKAP12,ALPL,ANKRD24,ANLN,ANPEP,APOA4,APOB,ARHGAP11A,ARMC1,ASS1,ATP2B2,AURKA,AURKB,BATF,BCL6,BIRC5,BPI,BUB1B,C1orf112,C3,CAD,CAPN1,CAT,CCDC73,CCNA2,CDC42,CDCA8,CENPE,CENPF,CENPX,CEP55,CHIA,CLDN4,CNTNAP4,CRB1,CTTNBP2,CYP24A1,DCST1,DEPDC1B,DIAPH3,DRP2,E2F8,EGF,ESCO2,ESPL1,F13A1,FANCD2,FASLG,FCRLB,FFAR2,FMO5,FN1,FOS,FOXM1,G2E3,GAL3ST3,GATD3A/GATD3B,GEN1,GINS2,GLIPR2,GRIA4,GZMH,HAS2,…	173	8e-11
Cellular Growth and Proliferation,Lymphoid Tissue Structure and Development	Proliferation of lymphatic system cells	-1.132	AURKA,AURKB,BATF,BCL6,BIRC5,C3,CCL3,CCNB1,CD36,CD83,CDC25B,CDC42,CEBPB,CISH,CTH,EDN1,FASLG,FCER2,FN1,FOS,FOXM1,GPNMB,HMOX1,HSPD1,IGLL1/IGLL5,IL1B,IL20RB,IRS2,LTB4R,MAG,MMP9,MOG,MYB,NFIL3,PARP14,PIP5K1C,PNP,RAG1,SKP2,TMEM173,TNFRSF21,ZP3	42	5.14e-07
Cellular Development,Cellular Growth and Proliferation	Proliferation of blood cells	-1.123	ABCB1,ANPEP,AURKA,AURKB,BATF,BCL6,BIRC5,C3,CAT,CCL3,CCNA2,CD36,CD83,CDC42,CEBPB,CISH,CTH,CXCL2,FASLG,FCER2,FN1,FOS,GPNMB,HIPK2,HMOX1,HSPD1,IGLL1/IGLL5,IL1B,IL20RB,IRS2,MAG,MMP9,MOG,MYB,NFIL3,PARP14,PIP5K1C,PNP,RAG1,SERPINE1,SOCS2,TACC3,TMEM173,TNFRSF21,ZP3	45	2.8e-07
Organismal Survival	Survival of organism	-1.122	ABCB1,AGTR1,AURKB,BCL6,BIRC5,C3,CCL3,CDCA8,CEBPB,CTH,CXCL2,FANCD2,FASLG,FOS,FOXM1,GZMA,HIPK2,HMOX1,IFI16,IL1B,KIF14,KIF23,KRT18,LTB4R,MKI67,MMP9,MOG,MYB,NDC80,NEFM,NFIL3,ONECUT1,PLK1,PNP,RAD54B,RAG1,RTL1,S100A1,SERPINE1,SKP2,TFPI2,TMEM173,TOP2A,TYMS,UCP2	45	7.99e-09
Cell Death and Survival	Cell death of fibroblast cell lines	-1.106	ABCB1,BCL6,BIRC5,CCNB1,CDC20,CDK1,CEBPB,CTSV,DDIT4,FANCD2,FASLG,FN1,FTH1,HIPK2,HMOX1,HSPD1,IFI16,KRT18,KRT8,MAG,MELK,PLAC8,PLK1,SKP2,TOP2A	25	5.46e-06
Tissue Morphology	Quantity of cells	-1.103	ABCB1,AGTR1,ALPL,ANPEP,APOA4,APOB,ATP2B2,AURKA,BATF,BCL6,BIRC5,C3,CAPN1,CAT,CCL3,CCNA2,CCNB1,CCNB2,CD36,CD83,CDC20,CDC25B,CDC42,CEBPB,CENPX,CISH,CIT,CTSV,CXCL2,CYP1A1,DIAPH3,EDN1,EGF,F13A1,FANCD2,FASLG,FCER2,FN1,FOS,FOXM1,FTH1,GPNMB,GRIN2B,GUCY2F,HBZ,HDAC3,HIPK2,HMOX1,HSPD1,IGFBP1,IGLL1/IGLL5,IL1B,IL20RB,IRS2,KIF20B,KRT18,KRT8,LRP4,LTB4R,MAD2L1,MCPH1,MMP13,MMP9,MOG,MR1,MYB,MYH7,NEFM,NFIL3,NIPAL3,…	100	2.47e-16
Cellular Movement,Skeletal and Muscular System Development and Function	Cell movement of smooth muscle cells	-1.1	CCL3,CDC42,CTSV,CXCL2,EGF,FN1,HAS2,HMOX1,IL1B,MMP9,PDIA2,SERPINE1,TFPI2	13	2.4e-05
Cancer,Organismal Injury and Abnormalities	Extraadrenal retroperitoneal tumor	-1.091	ABCB1,ACE2,ADAM19,ALOXE3,ALPL,ANKRD24,ANLN,ANPEP,APOB,ASPM,ATP2B2,AURKA,AURKB,BIRC5,BPI,BUB1B,CAD,CCNB3,CDC25B,CDCA7L,CENPE,CENPF,CENPU,CHST6,CIT,CKAP2L,CLDN4,CNTNAP4,CTH,CTSV,CTTNBP2,CXCL2,CYP1A1,DISP2,E2F8,EDN1,EGF,ESCO2,ESPL1,FANCD2,FASLG,FN1,FOS,FOXM1,FRRS1,GUCY2F,HBE1,HDAC3,HMMR,HMOX1,IFI16,IFI44L,IL1B,IMPG1,INCENP,IRS2,KIF11,KIF14,KIF18A,KIF2C,KPNA2,LAMB3,LAMC2,LCT,LRRC53,MGAM,MKI67,MMP9,MP…	116	1.77e-06
Cancer,Hematological Disease,Immunological Disease,Organismal Injury and Abnormalities	Neoplasia of leukocytes	-1.07	ABCB1,ADAM19,AGTR1,ALPL,ANPEP,ATP2B2,AURKA,AURKB,BCL6,BIRC5,BUB1B,C3,CAD,CAT,CCL3,CCNA2,CCNB1,CCNB2,CCNF,CD36,CDC20,CDC25B,CDCA2,CDCA7L,CDK1,CEBPB,CKAP2L,CNTNAP4,CXCL2,CYP1A1,DCST1,DYNLL2,EGF,ESPL1,FASLG,FCER2,FN1,FOS,FRRS1,GRIN2B,GZMM,HDAC3,HMOX1,IFI44L,IGLL1/IGLL5,IL1B,IRS2,KIF11,KIF2C,KPNA2,LAMC2,LCT,LRP4,MARS,MKI67,MMP9,MPDZ,MR1,MYB,NCAN,NDC80,PAPLN,PARP14,PDIA2,PLAC8,PLK1,POLE,POLQ,PSMB8,PSM…	88	5.45e-11
Cancer	Chromosomal congression of tumor cell lines	-1.067	BIRC5,CENPF,DLGAP5,SKA1,SKA3	5	8.14e-10
Cancer	Chromosomal congression of cervical cancer cell lines	-1.067	CENPF,DLGAP5,SKA1,SKA3	4	5.38e-08
Cellular Assembly and Organization	Cohesion of sister chromatids	-1.067	AURKB,CDC20,ESCO2,ESPL1,HASPIN,PLK1,SGO1	7	1.55e-05
Cancer,Hematological Disease,Organismal Injury and Abnormalities	Lymphocytic neoplasm	-1.055	ABCB1,ADAM19,AGTR1,ALPL,ANPEP,ATP2B2,AURKA,AURKB,BCL6,BIRC5,BUB1B,C3,CAD,CAT,CCL3,CCNA2,CCNB1,CCNB2,CCNF,CD36,CDC20,CDC25B,CDCA2,CDCA7L,CDK1,CEBPB,CKAP2L,CNTNAP4,CXCL2,CYP1A1,DCST1,DYNLL2,EGF,ESPL1,FASLG,FCER2,FN1,FOS,FRRS1,GRIN2B,GZMM,HDAC3,HMOX1,IFI44L,IGLL1/IGLL5,IL1B,IRS2,KIF11,KIF2C,KPNA2,LAMC2,LCT,LRP4,MARS,MKI67,MMP9,MPDZ,MR1,MYB,NCAN,NDC80,PAPLN,PARP14,PDIA2,PLAC8,PLK1,POLE,POLQ,PSMB8,PSM…	88	5.25e-11
Hematological Disease,Immunological Disease	Lymphoproliferative disorder	-1.055	ABCB1,ADAM19,AGTR1,ALPL,ANPEP,ATP2B2,AURKA,AURKB,BCL6,BIRC5,BUB1B,C3,CAD,CAT,CCL3,CCNA2,CCNB1,CCNB2,CCNF,CD36,CDC20,CDC25B,CDCA2,CDCA7L,CDK1,CEBPB,CKAP2L,CNTNAP4,CXCL2,CYP1A1,DCST1,DYNLL2,EGF,ESPL1,FASLG,FCER2,FN1,FOS,FRRS1,GRIN2B,GZMM,HDAC3,HMOX1,IFI44L,IGLL1/IGLL5,IL1B,IRS2,KIF11,KIF2C,KPNA2,LAMC2,LCT,LRP4,MARS,MKI67,MMP9,MPDZ,MR1,MYB,NCAN,NDC80,PAPLN,PARP14,PDIA2,PLAC8,PLK1,POLE,POLQ,PSMB8,PSM…	88	6.09e-11
Cancer,Organismal Injury and Abnormalities	Malignant connective or soft tissue neoplasm	-1.036	ABCB1,ALPL,ANPEP,APOA4,APOB,ASS1,AURKB,BCL6,BIRC5,BUB1B,CAT,CCL3,CCNB3,CEBPB,CENPE,CHAF1B,CLDN4,CRB1,DIAPH3,EDN1,EGF,FASLG,FN1,FOS,FOXM1,HDAC3,HIPK2,HMOX1,IL1B,KIF11,KIF23,KIF2C,KRT18,LAMC2,LRP4,MCPH1,MELK,MKI67,MMP9,MPDZ,MYB,NCAPD2,NSL1,PARP14,PIF1,PIP5K1C,PKN2,PLAC8,PLK4,PNP,POLE,PRC1,PSMB9,RAG1,RNF17,SHANK2,SHCBP1,SKA3,SKP2,SLC7A11,STK35,TK1,TOP2A,TTK,TYMS,UBE2C,UNC79,WNK2	68	1.04e-11
Cancer,Neurological Disease,Organismal Injury and Abnormalities	Nervous system neoplasm	-1.005	ADAM19,AKAP12,ANLN,ASPM,BCL6,BIRC5,C3,CAT,CCL3,CCNB3,CDCA7L,CDK1,CENPF,CNTNAP4,DIAPH3,FASLG,FN1,FOXM1,FRRS1,GPNMB,HDAC3,HIPK2,HMMR,IGFBP1,IL1B,IRS2,KIF11,KPNA2,MAD2L1,MAG,MKI67,MMP13,MMP9,MOG,MYH7,NET1,PDIA2,PLAC8,PLB1,POLE,POLQ,RAG1,RNF14,RTL1,SAMD7,SERPINE1,SKP2,SLC26A3,SUSD5,SUV39H1,TF,TFPI2,TOP2A,TSPAN8,TYMS,UBE2C,WNK2,ZAN	58	4.6e-06
Cancer,Hematological Disease,Organismal Injury and Abnormalities	Hematologic cancer	-1.004	ABCB1,ADAM19,AGTR1,AKAP12,ALOXE3,ALPL,ANPEP,APOB,ARHGEF39,ATP2B2,AURKA,AURKB,BCL6,BIRC5,BPI,BUB1B,C3,CAD,CAT,CCL3,CCNA2,CCNB1,CCNB2,CCNB3,CCNF,CD36,CDC20,CDC25B,CDCA2,CDCA7L,CDK1,CEBPB,CENPF,CENPI,CHIA,CKAP2L,CKS1B,CNTNAP4,CXCL2,CYP1A1,DCST1,DISP2,DYNLL2,E2F8,EGF,ESPL1,FANCD2,FASLG,FCER2,FN1,FOS,FOXM1,FRRS1,GEN1,GLIPR2,GRIN2B,GZMM,HDAC3,HMOX1,HSPD1,IARS,IFI44L,IGLL1/IGLL5,IL1B,IRS2,KIF11,KIF2C,KP…	128	3.95e-12
Cancer,Organismal Injury and Abnormalities	Anogenital cancer	-1	AADACL2,ABCB1,ACE2,ADAM19,AGTR1,AKAP12,ALOXE3,ALPL,ANKRD24,ANLN,ANPEP,ANXA3,APOA4,APOB,ARHGAP11A,ARHGAP19,ASGR2,ASPM,ASS1,ATP2B2,AURKA,AURKB,BCL6,BIRC5,BUB1B,C1orf112,C3,CAD,CAT,CCDC73,CCL3,CCNA2,CCNB1,CCNB2,CCNB3,CD36,CD83,CDC20,CDC25B,CDC42,CDK1,CEBPB,CENPE,CENPF,CENPI,CENPL,CENPT,CENPU,CEP55,CHAF1B,CHIA,CIT,CKS1B,CLDN4,CNTNAP4,CPNE5,CRB1,CTH,CTSV,CTTNBP2,CXCL2,CYP1A1,CYP24A1,DCST1,DDIT4,DEPDC1…	230	2.62e-15
Cancer,Organismal Injury and Abnormalities	Genitourinary carcinoma	-1	AADACL2,ABCB1,ACE2,ADAM19,AKAP12,ALOXE3,ANKRD24,ANLN,ANPEP,ANXA3,APOA4,APOB,ARHGAP11A,ARHGAP19,ASGR2,ASPM,ATP2B2,AURKA,AURKB,BCL6,BIRC5,BUB1B,C1orf112,C3,CAD,CCDC73,CCNA2,CCNB1,CCNB2,CCNB3,CD36,CDC20,CDCA7L,CENPE,CENPF,CENPI,CENPL,CENPT,CENPU,CEP55,CHAF1B,CHIA,CIT,CKS1B,CLDN4,CNTNAP4,CPNE5,CRB1,CTH,CTSV,CTTNBP2,CXCL2,CYP1A1,DCST1,DDIT4,DEPDC1B,DIAPH3,DISP2,DRP2,DSN1,E2F8,EDN1,EGF,EPRS,EPX,ESPL1,F…	209	4.71e-11
Cancer,Organismal Injury and Abnormalities,Reproductive System Disease	Breast or gynecological cancer	-1	AADACL2,ABCB1,ACE2,ADAM19,AKAP12,ALOXE3,ALPL,ANKRD24,ANLN,ANPEP,ANXA3,APOA4,APOB,ARHGAP11A,ARHGAP19,ASGR2,ASPM,ATP2B2,AURKA,AURKB,BCL6,BIRC5,BUB1B,C3,CAD,CAT,CCDC73,CCL3,CCNA2,CCNB1,CCNB2,CCNB3,CD36,CD83,CDC20,CDC25B,CDC42,CDK1,CEBPB,CENPE,CENPF,CENPI,CENPU,CEP55,CHAF1B,CIT,CKS1B,CLDN4,CNTNAP4,CRB1,CTH,CTSV,CTTNBP2,CXCL2,CYP1A1,CYP24A1,DCST1,DDIT4,DEPDC1B,DIAPH3,DRP2,E2F8,EDN1,EGF,EPRS,EPX,ESPL1,…	192	1.07e-14
Cancer,Organismal Injury and Abnormalities,Reproductive System Disease	Breast or ovarian cancer	-1	ABCB1,ACE2,ADAM19,AKAP12,ALOXE3,ALPL,ANKRD24,ANLN,ANPEP,ANXA3,APOB,ARHGAP19,ASPM,ATP2B2,AURKB,BCL6,BIRC5,BUB1B,C3,CAD,CAT,CCL3,CCNB1,CCNB2,CCNB3,CD36,CDC20,CDC25B,CDC42,CDK1,CEBPB,CENPE,CENPF,CENPU,CIT,CLDN4,CXCL2,CYP1A1,CYP24A1,DCST1,DDIT4,DRP2,E2F8,EDN1,EGF,EPRS,ESPL1,F13A1,FANCD2,FASLG,FFAR2,FKBP5,FN1,FOS,FOXM1,FTH1,GAL3ST3,GATD3A/GATD3B,GPA33,GRIA4,GRIN2B,HAS2,HBE1,HDAC3,HIPK2,HMMR,HMOX1,HSPD…	141	2.85e-14
Cancer,Organismal Injury and Abnormalities,Reproductive System Disease	Breast cancer	-1	ABCB1,AKAP12,ALPL,ANKRD24,ANLN,ANPEP,ANXA3,ARHGAP19,ATP2B2,BCL6,BIRC5,BUB1B,C3,CAT,CCL3,CCNB1,CCNB3,CDC20,CDC25B,CDK1,CEBPB,CENPF,CENPU,CIT,CLDN4,CXCL2,CYP1A1,DDIT4,DRP2,E2F8,EDN1,EGF,EPRS,ESPL1,FANCD2,FASLG,FKBP5,FN1,FOS,FOXM1,FTH1,GATD3A/GATD3B,GRIN2B,HDAC3,HIPK2,HMMR,HMOX1,HSPD1,IGFBP1,IL1B,IRS2,KIF11,KIF14,KIF18A,KIF20A,KIF23,KPNA2,KRT18,KRT8,LAMB3,LAMC2,LRP4,MELK,MGAM,MKI67,MMP13,MMP9,MPDZ,M…	104	1.07e-12
Cell Cycle	Cell cycle progression of cervical cancer cell lines	-1	AURKA,BIRC5,CCNA2,CDC25B,CDK1,MAD2L1,MMS22L,NET1,PLK1,RPA1	10	1.22e-09
Cellular Assembly and Organization	Attachment of kinetochores	-1	AURKB,CDC42,CDCA8,CENPE,NDC80,NUF2,RACGAP1,SGO1	8	1.8e-10
Cell Death and Survival	Cell death of connective tissue cells	-0.982	ABCB1,BCL6,BIRC5,CAT,CCNB1,CD36,CDC20,CDC42,CDK1,CEBPB,CENPE,CTSV,DDIT4,EGF,FANCD2,FASLG,FN1,FTH1,GZMA,HAS2,HIPK2,HMOX1,HSPD1,IFI16,IL1B,KRT18,KRT8,MAG,MELK,MMP9,PLAC8,PLK1,SERPINE1,SKP2,TOP2A	35	1.7e-07
Cell Signaling,Small Molecule Biochemistry	Synthesis of nitric oxide	-0.982	ACE2,ASS1,BCL6,CAT,CD36,CEBPB,EDN1,FASLG,FCER2,FN1,GRIN2B,HDAC3,HMOX1,HSPD1,IL1B,IL1R2,MOG,S100A1,UCP2	19	5.91e-06
Cardiovascular Disease,Organismal Injury and Abnormalities	Atherosclerosis	-0.974	ABCB1,AGTR1,APOA4,APOB,BIRC5,CD36,CTSV,CXCL2,EDN1,EGF,F13A1,FASLG,FN1,FOS,GRIA4,GRIN2B,HMOX1,HSPD1,IL1B,LTB4R,MKI67,MMP13,MMP9,PSRC1,RAG1,SERPINE1,SLC7A11,TIMP2	28	4.45e-07
Cardiovascular Disease,Organismal Injury and Abnormalities	Occlusion of artery	-0.974	ABCB1,AGTR1,APOA4,APOB,BIRC5,CD36,CTSV,CXCL2,EDN1,EGF,F13A1,FASLG,FN1,FOS,GRIA4,GRIN2B,HMOX1,HSPD1,IL1B,LTB4R,MKI67,MMP13,MMP9,PSRC1,RAG1,SERPINE1,SLC12A1,SLC7A11,TIMP2	29	2.62e-06
Cellular Assembly and Organization,Tissue Development	Formation of filaments	-0.974	ARHGAP19,AURKA,BIRC5,CAPN1,CDC25B,CDC42,CENPF,DIAPH3,DLGAP5,EDN1,EGF,FN1,FOXM1,IL1B,KIF2C,KRT18,NEFM,NET1,NUMA1,PKN2,PSRC1,TACC3,TPX2,VIL1	24	2.89e-05
Cellular Assembly and Organization,Cellular Function and Maintenance	Microtubule dynamics	-0.973	AKAP12,ANPEP,AURKA,BIRC5,C3,CCNA2,CDC20,CDC25B,CDC42,CDK1,CENPE,CENPF,CFAP54,CIT,CTSV,DIAPH3,DLGAP5,EDN1,EGF,F13A1,FN1,FOS,FOXM1,GRIN2B,HAS2,HAUS8,HMMR,IL1B,KIF11,KIF18A,KIF20B,KIF23,KIF2C,KIF4A,KIFC1,KRT18,LRP4,LTB4R,MAD2L1,MAG,MOG,MYB,NDC80,NEFM,NEK2,NET1,NUMA1,ONECUT1,PIP5K1C,PLK4,PRC1,PSRC1,RACGAP1,S100A1,SERPINE1,SHANK2,SLC9A5,TACC3,TENM4,TNFRSF21,TPX2,TRIM3,UBB,WEE1	64	6.67e-10
Cell Cycle	Re-entry into interphase	-0.928	CDC42,CEBPB,EGF,FN1,FOXM1,SKP2,TF	7	2.23e-06
Gastrointestinal Disease,Organismal Injury and Abnormalities	Colorectal disorder	-0.888	ABCB1,ACE2,ACSL5,ADAM19,AGTR1,AKAP12,ALPL,ANKRD24,ANPEP,ANXA3,APOA4,APOB,ARHGAP11A,ARMC1,ASS1,ATP2B2,AURKA,AURKB,BATF,BCL6,BIRC5,BPI,BUB1B,C1orf112,C3,CAD,CAT,CCDC73,CCNA2,CCNB1,CCNB2,CD36,CDC42,CDCA8,CDK1,CENPE,CENPF,CENPU,CENPX,CEP55,CHIA,CLDN4,CNTNAP4,CTSV,CTTNBP2,CXCL2,CXCL5,CYP24A1,DCST1,DEPDC1B,DIAPH3,DLGAP5,DRP2,E2F8,EDN1,EGF,EPX,ESCO2,ESPL1,F13A1,FANCD2,FASLG,FCRLB,FFAR2,FKBP5,FMO5,FN1,FO…	187	3.49e-13
Lymphoid Tissue Structure and Development,Tissue Morphology	Quantity of lymphoid cells	-0.866	ABCB1,ANPEP,BATF,BIRC5,C3,CCNB2,CD36,CD83,CEBPB,CISH,CTSV,CYP1A1,FASLG,FOS,HDAC3,HSPD1,IGLL1/IGLL5,IL1B,IL20RB,MMP9,MOG,MR1,MYB,NFIL3,NIPAL3,PNP,PSMB8,PSMB9,RAG1,SHCBP1,SLC4A4,ST3GAL1,TACC3,TMEM173,TNFRSF21	35	3.04e-05
Cancer,Organismal Injury and Abnormalities	Sarcoma	-0.855	ABCB1,ANPEP,APOA4,APOB,ASS1,AURKB,BIRC5,BUB1B,CCL3,CCNB3,CEBPB,CENPE,CHAF1B,CLDN4,CRB1,DIAPH3,EDN1,EGF,FASLG,FN1,FOS,FOXM1,HDAC3,HIPK2,HMOX1,IL1B,KIF11,KIF23,KIF2C,KRT18,LAMC2,LRP4,MCPH1,MELK,MKI67,MMP9,MPDZ,MYB,NCAPD2,NSL1,PARP14,PIF1,PIP5K1C,PKN2,PLAC8,PLK4,PNP,POLE,PRC1,PSMB9,RAG1,RNF17,SHANK2,SHCBP1,SKA3,SKP2,SLC7A11,STK35,TK1,TOP2A,TTK,TYMS,UBE2C,UNC79,WNK2	65	9.71e-11
Cell Cycle	Mitosis of tumor cell lines	-0.841	AURKA,BIRC5,BUB1B,CCNB1,CCNB2,CDC20,CDC25B,CDCA8,CDK1,CENPE,CENPI,DLGAP5,FOXM1,KIF11,KIF4A,MAD2L1,MASTL,NDC80,NEK2,NUF2,NUMA1,PKMYT1,PKN2,PLK1,PLK4,RACGAP1,RBBP8,TACC3,TOP2A,TPX2,TTK,WEE1	32	2.44e-25
Cell Cycle	Mitosis of cervical cancer cell lines	-0.832	AURKA,BIRC5,CCNB1,CCNB2,CDC20,CDC25B,CDCA8,CDK1,CENPE,CENPI,DLGAP5,KIF11,KIF4A,MAD2L1,MASTL,NDC80,NEK2,NUF2,PKMYT1,PKN2,PLK1,PLK4,RACGAP1,TACC3,TOP2A,TPX2,TTK,WEE1	28	2.42e-25
Cell Cycle	Interaction of DNA	-0.825	ASS1,CAT,CDK1,CEBPB,CENPX,CISH,CXCL5,CYP1A1,EDN1,EGF,FASLG,FN1,FOS,FOXM1,HBE1,HIPK2,IFI16,IGFBP1,IL1B,MYB,MYH7,RBBP8,RNF17,RPA1,SOCS2,SUV39H1,TF,TONSL,TOP2A,USF2	30	1.57e-06
Cell Cycle	Interphase of tumor cell lines	-0.813	ARHGAP11A,BIRC5,CAT,CCNA2,CCNB1,CDC25B,CDC42,CDCA2,CDK1,CEBPB,E2F8,EGF,FOXM1,GEN1,HAS2,HMOX1,IL1B,KIF11,MAD2L1,MASTL,MMP9,MYB,NET1,PLK1,RBBP8,RPA1,SKP2,TF,TYMS,WEE1,WNK2	31	3.31e-09
Cell Cycle	G1 phase	-0.799	AKAP12,ARHGAP11A,BIRC5,CCNA2,CDC25B,CDC42,CDCA2,CDK1,CEBPB,EGF,FCER2,FN1,FOXM1,HAS2,HASPIN,IFI16,IL1B,MYB,NET1,POLE,RBBP8,RPA1,SKP2,TCF19,TIMP2,TMEM173,TYMS,WNK2	28	6.49e-07
Cellular Development,Cellular Growth and Proliferation,Hematological System Development and Function,Lymphoid Tissue Structure and Development	Proliferation of lymphocytes	-0.793	AURKA,AURKB,BATF,BCL6,BIRC5,C3,CD36,CD83,CDC42,CEBPB,CISH,CTH,FASLG,FCER2,FN1,FOS,GPNMB,HMOX1,HSPD1,IGLL1/IGLL5,IL1B,IL20RB,IRS2,MAG,MMP9,MOG,MYB,NFIL3,PARP14,PIP5K1C,PNP,RAG1,TMEM173,TNFRSF21,ZP3	35	3.46e-05
Cancer,Hematological Disease,Immunological Disease,Organismal Injury and Abnormalities	Lymphocytic cancer	-0.787	ADAM19,AGTR1,ANPEP,ATP2B2,AURKA,AURKB,BCL6,BIRC5,BUB1B,C3,CAD,CAT,CCL3,CCNA2,CCNB1,CCNB2,CCNF,CD36,CDC20,CDC25B,CDCA2,CDCA7L,CDK1,CEBPB,CKAP2L,CNTNAP4,CXCL2,CYP1A1,DCST1,DYNLL2,EGF,ESPL1,FASLG,FCER2,FN1,GRIN2B,GZMM,HDAC3,HMOX1,IFI44L,IGLL1/IGLL5,IL1B,IRS2,KIF11,KPNA2,LAMC2,LCT,LRP4,MARS,MKI67,MMP9,MPDZ,MR1,MYB,NCAN,PAPLN,PARP14,PDIA2,PLAC8,PLK1,POLE,POLQ,PSMB8,PSMB9,RAD54B,RAG1,RBBP8,RPA1,SHANK2,…	82	1.91e-09
Cell-To-Cell Signaling and Interaction	Sensitization of cells	-0.761	BIRC5,CCNB1,CCNB2,EGF,FASLG,IL1B,PARP14,POLQ,TYMS	9	5.96e-08
Cancer,Organismal Injury and Abnormalities	Development of carcinoma	-0.753	AADACL2,ABCB1,ACE2,ADAM19,AKAP12,ALOXE3,ALPL,ANKRD24,ANLN,ANPEP,ANXA3,APOA4,APOB,ARHGAP11A,ARHGAP19,ARMC1,ASGR2,ASPM,ASS1,ATP2B2,AURKA,AURKB,BATF,BCL6,BIRC5,BPI,BUB1B,C1orf112,C3,CAD,CAPN1,CAT,CCDC73,CCNA2,CCNB1,CCNB2,CCNB3,CD36,CDC20,CDC42,CDCA2,CDCA8,CDK1,CEBPB,CENPE,CENPF,CENPI,CENPU,CENPX,CEP55,CHAF1B,CHIA,CIT,CKAP2L,CKS1B,CLDN4,CNTNAP4,CRB1,CTH,CTTNBP2,CXCL2,CYP1A1,CYP24A1,DCST1,DEPDC1B,DIAP…	243	1.61e-16
Cancer,Hematological Disease,Immunological Disease,Organismal Injury and Abnormalities	Lymphoma	-0.752	ADAM19,AGTR1,ANPEP,ATP2B2,AURKA,AURKB,BCL6,BIRC5,BUB1B,C3,CAD,CCNA2,CCNF,CD36,CDC20,CDC25B,CDCA2,CDCA7L,CDK1,CEBPB,CNTNAP4,DYNLL2,EGF,ESPL1,FASLG,FCER2,FN1,GRIN2B,HDAC3,HMOX1,IFI44L,IGLL1/IGLL5,IL1B,IRS2,KIF11,KPNA2,LAMC2,LCT,MARS,MKI67,MMP9,MPDZ,MR1,NCAN,PAPLN,PARP14,PDIA2,PLAC8,PLK1,POLE,PSMB8,PSMB9,RAD54B,RAG1,RBBP8,RPA1,SKP2,SLC9A5,TIMP2,TNFRSF21,TOP2A,TPX2,TYMS,VWA7	64	4.42e-08
Cancer,Hematological Disease,Organismal Injury and Abnormalities	Hematologic cancer of cells	-0.752	ADAM19,AGTR1,ANPEP,ATP2B2,AURKA,AURKB,BCL6,BIRC5,BUB1B,C3,CAD,CCL3,CCNA2,CCNF,CD36,CDC20,CDC25B,CDCA2,CDCA7L,CDK1,CEBPB,CKAP2L,CNTNAP4,CYP1A1,DCST1,DYNLL2,EGF,ESPL1,FASLG,FCER2,FN1,GRIN2B,GZMM,HDAC3,HMOX1,IFI44L,IGLL1/IGLL5,IL1B,IRS2,KIF11,KPNA2,LAMC2,LCT,LRP4,MARS,MKI67,MMP9,MPDZ,MR1,MYB,NCAN,PAPLN,PARP14,PDIA2,PLAC8,PLK1,POLE,POLQ,PSMB8,PSMB9,RAD54B,RAG1,RBBP8,RPA1,SHANK2,SKP2,SLC24A2,SLC9A5,SM…	76	6.31e-08
Cancer,Organismal Injury and Abnormalities,Reproductive System Disease	Mammary tumor	-0.749	ABCB1,AKAP12,ALPL,ANKRD24,ANLN,ANPEP,ANXA3,ARHGAP19,ATP2B2,BCL6,BIRC5,BUB1B,C3,CAT,CCL3,CCNA2,CCNB1,CCNB2,CCNB3,CDC20,CDC25B,CDK1,CEBPB,CENPF,CENPU,CIT,CLDN4,CXCL2,CYP1A1,DDIT4,DRP2,E2F8,EDN1,EGF,EPRS,ESPL1,FANCD2,FASLG,FKBP5,FN1,FOS,FOXM1,FTH1,GATD3A/GATD3B,GPNMB,GRIN2B,HDAC3,HIPK2,HMMR,HMOX1,HSPD1,IGFBP1,IL1B,IRS2,KIF11,KIF14,KIF18A,KIF20A,KIF23,KIF2C,KPNA2,KRT18,KRT8,LAMB3,LAMC2,LRP4,MELK,MGAM…	108	1.2e-12
Cancer,Organismal Injury and Abnormalities	Head and neck tumor	-0.747	ABCB1,ACE2,ACSL5,ADAM19,AGTR1,AIFM3,AKAP12,ALOXE3,ANKRD24,ANLN,ANPEP,APOB,ARHGAP11A,ARHGEF39,ARMC1,ASGR2,ASPM,ASS1,ATP2B2,AURKA,BATF,BCL6,BIRC5,BPI,BUB1B,C1orf112,C1QL2,C3,CAD,CAPN1,CAT,CCDC73,CCNB1,CCNB2,CCNB3,CCNF,CD83,CDC20,CDC25B,CDC42,CDCA2,CDCA3,CDCA7L,CDK1,CEBPB,CENPE,CENPF,CENPI,CENPL,CHAF1B,CHIA,CHST6,CISH,CIT,CKAP2L,CLDN4,CNTNAP4,CPNE5,CRB1,CRY1,CTH,CTTNBP2,CXCL2,CYP1A1,CYP24A1,DCST1,DE…	270	2.56e-11
Cancer,Organismal Injury and Abnormalities	Tumorigenesis of epithelial neoplasm	-0.728	AADACL2,ABCB1,ACE2,ADAM19,AKAP12,ALOXE3,ALPL,ANKRD24,ANLN,ANPEP,ANXA3,APOA4,APOB,ARHGAP11A,ARHGAP19,ARMC1,ASGR2,ASPM,ASS1,ATP2B2,AURKA,AURKB,BATF,BCL6,BIRC5,BPI,BUB1B,C1orf112,C3,CAD,CAPN1,CAT,CCDC73,CCNA2,CCNB1,CCNB2,CCNB3,CD36,CDC20,CDC42,CDCA2,CDCA8,CDK1,CEBPB,CENPE,CENPF,CENPI,CENPU,CENPX,CEP55,CHAF1B,CHIA,CIT,CKAP2L,CKS1B,CLDN4,CNTNAP4,CRB1,CTH,CTTNBP2,CXCL2,CYP1A1,CYP24A1,DCST1,DEPDC1B,DIAP…	246	7.49e-17
Cancer,Neurological Disease,Organismal Injury and Abnormalities	Central nervous system solid tumor	-0.706	ADAM19,AKAP12,ANLN,ASPM,BCL6,BIRC5,CAT,CCL3,CCNB3,CDCA7L,CDK1,CENPF,CNTNAP4,DIAPH3,FASLG,FN1,FOXM1,FRRS1,GPNMB,HDAC3,HIPK2,IGFBP1,IL1B,IRS2,KPNA2,MAD2L1,MAG,MKI67,MMP9,MOG,MYH7,NET1,PDIA2,PLAC8,PLB1,POLE,POLQ,RAG1,RNF14,RTL1,SAMD7,SERPINE1,SKP2,SLC26A3,SUSD5,SUV39H1,TF,TFPI2,TOP2A,TSPAN8,TYMS,UBE2C,WNK2,ZAN	54	1.84e-05
Cellular Compromise,Inflammatory Response	Degranulation of phagocytes	-0.699	ANPEP,ANXA3,BPI,C3,CAPN1,CAT,CCL3,CD36,DSN1,EPX,FOS,FTH1,HMOX1,IL1B,LTB4R,MGAM,MMP9,OLFM4,PLAC8,PNP,PRG3,PSMB7,SERPINB1,TIMP2,TMEM173,VAMP8	26	6.64e-06
Lymphoid Tissue Structure and Development,Tissue Morphology	Quantity of lymphatic system cells	-0.697	ABCB1,ANPEP,AURKA,BATF,BCL6,BIRC5,C3,CCNB2,CD36,CD83,CEBPB,CISH,CTSV,CYP1A1,FASLG,FOS,HDAC3,HSPD1,IGLL1/IGLL5,IL1B,IL20RB,MMP9,MOG,MR1,MYB,NFIL3,NIPAL3,PNP,PSMB8,PSMB9,RAG1,SHCBP1,SLC4A4,ST3GAL1,TACC3,TMEM173,TNFRSF21,TPX2	38	1.18e-05
Cardiovascular Disease,Organismal Injury and Abnormalities	Arteriosclerosis	-0.695	ABCB1,AGTR1,APOA4,APOB,BIRC5,CD36,CTSV,CXCL2,EDN1,EGF,F13A1,FASLG,FN1,FOS,GRIA4,GRIN2B,HMOX1,HSPD1,IL1B,LTB4R,MKI67,MMP13,MMP9,PSRC1,RAG1,SERPINE1,SLC7A11,TIMP2,TK1	29	1.73e-07
Cancer,Endocrine System Disorders,Organismal Injury and Abnormalities	Endocrine gland tumor	-0.692	ABCB1,ACE2,ACSL5,ADAM19,AGTR1,AIFM3,AKAP12,ALOXE3,ANKRD24,ANLN,ANPEP,APOB,ARHGAP11A,ARHGEF39,ARMC1,ASGR2,ASPM,ASS1,ATP2B2,AURKA,BATF,BCL6,BIRC5,BPI,BUB1B,C1orf112,C1QL2,C3,CAD,CAPN1,CAT,CCDC73,CCNB2,CCNB3,CCNF,CDC20,CDC25B,CDC42,CDCA2,CDCA3,CDCA7L,CDK1,CEBPB,CENPE,CENPF,CENPI,CENPL,CHAF1B,CHIA,CHST6,CISH,CIT,CKAP2L,CNTNAP4,CPNE5,CRB1,CRY1,CTH,CTSV,CTTNBP2,CXCL2,CYP24A1,DCST1,DEPDC1B,DIAPH3,DISP2,…	263	2.2e-12
Cell Cycle	Mitosis of sarcoma cell lines	-0.686	BUB1B,CDC25B,CDK1,FOXM1,MAD2L1,PKMYT1,RBBP8	7	3.14e-09
Cell Cycle	Mitosis of bone cancer cell lines	-0.686	CDC25B,CDK1,FOXM1,PKMYT1,RBBP8	5	2.15e-06
Infectious Diseases	Replication of RNA virus	-0.666	ANPEP,CAD,CCL3,CCNA2,CCNB3,CDC42,CIT,CYP1A1,F13A1,FASLG,HARBI1,HBZ,HMOX1,HSPD1,IL1B,KIF11,MMP9,PIP5K1C,PLK4,PRSS27,RAB6B,RACGAP1,RAG1,SOCS2,TMEM173,ZC3HAV1	26	1.96e-05
Free Radical Scavenging	Generation of reactive oxygen species	-0.662	AGTR1,CAT,CD36,CDC42,DDIT4,EDN1,EGF,ERO1A,FASLG,FOS,GZMH,GZMM,HMOX1,IL1B,NOXO1,PRG3,TF,UCP2	18	2.21e-07
Cardiovascular System Development and Function,Tissue Morphology	Permeability of vascular system	-0.655	C3,CAPN1,CCL3,CXCL2,IL1B,MMP9,MOG,PLAC8,RAG1,SERPINE1,TF,TIMP2,UCP2	13	3.21e-05
Cell Cycle	Entry into mitosis of tumor cell lines	-0.651	AURKA,CDC25B,PKMYT1,PKN2,PLK1,RBBP8	6	9.94e-07
Cancer,Organismal Injury and Abnormalities	Development of malignant tumor	-0.642	AADACL2,ABCB1,ACE2,ADAM19,AKAP12,ALOXE3,ALPL,ANKRD24,ANLN,ANPEP,ANXA3,APOA4,APOB,ARHGAP11A,ARHGAP19,ARMC1,ASGR2,ASPM,ASS1,ATP2B2,AURKA,AURKB,BATF,BCL6,BIRC5,BPI,BUB1B,C1orf112,C3,CAD,CAPN1,CAT,CCDC73,CCNA2,CCNB1,CCNB2,CCNB3,CD36,CDC20,CDC42,CDCA2,CDCA7L,CDCA8,CDK1,CEBPB,CENPE,CENPF,CENPI,CENPU,CENPX,CEP55,CHAF1B,CHIA,CIT,CKAP2L,CKS1B,CLDN4,CNTNAP4,CRB1,CTH,CTTNBP2,CXCL2,CYP1A1,CYP24A1,DCST1,DEPDC…	245	1.61e-16
Cell Cycle	G2/M phase	-0.64	ABCB1,AURKA,BIRC5,CAT,CCNA2,CCNB1,CCNB2,CDC25B,CDK1,CIT,EGF,FANCD2,FOXM1,HAUS3,HAUS5,HAUS8,HDAC3,MAD2L1,MASTL,MCPH1,MELK,MYB,NEK2,PKMYT1,PLAC8,PLK1,PLK4,RBBP8,RPA1,SKP2,WEE1	31	1.92e-14
Cellular Assembly and Organization	Quantity of nucleus	-0.632	AURKA,AURKB,BUB1B,CDK1,CIT,CTSV,FOS,MCPH1,NCAPD2,NCAPD3,NEK2,NET1,PLK1	13	2.68e-12
Cancer	Hyperplasia of secretory structure	-0.623	AKAP12,CCL3,CDC25B,CEBPB,CTSV,FOS,FOXM1,IRS2,LTB4R,SERPINE1,TIMP2,TOP2A,USF2	13	3.54e-05
Cellular Development,Cellular Growth and Proliferation,Hematological System Development and Function,Lymphoid Tissue Structure and Development	Proliferation of immune cells	-0.606	ANPEP,AURKA,AURKB,BATF,BCL6,BIRC5,C3,CAT,CD36,CD83,CDC42,CEBPB,CISH,CTH,CXCL2,FASLG,FCER2,FN1,FOS,GPNMB,HMOX1,HSPD1,IGLL1/IGLL5,IL1B,IL20RB,IRS2,MAG,MMP9,MOG,MYB,NFIL3,PARP14,PIP5K1C,PNP,RAG1,SERPINE1,TMEM173,TNFRSF21,ZP3	39	4.2e-06
Cell Cycle,Gene Expression	Binding of DNA	-0.604	ASS1,CAT,CDK1,CEBPB,CENPX,CISH,CXCL5,CYP1A1,EDN1,EGF,FASLG,FN1,FOS,FOXM1,HBE1,HIPK2,IFI16,IGFBP1,IL1B,MYB,MYH7,RBBP8,RNF17,RPA1,SOCS2,SUV39H1,TF,TONSL,USF2	29	2.62e-06
Cellular Assembly and Organization,Cellular Function and Maintenance	Organization of cytoskeleton	-0.581	AKAP12,ANPEP,ASPM,AURKA,AURKB,BCL6,BIRC5,C3,CCL3,CCNA2,CCNB1,CDC20,CDC25B,CDC42,CDK1,CENPE,CENPF,CFAP54,CIT,CTSV,DIAPH3,DLGAP5,EDN1,EGF,ESPL1,F13A1,FN1,FOS,FOXM1,GRIN2B,HAS2,HAUS8,HMMR,IL1B,KIF11,KIF18A,KIF20B,KIF23,KIF2C,KIF4A,KIFC1,KRT18,LRP4,LTB4R,MAD2L1,MAG,MOG,MYB,NDC80,NEFM,NEK2,NET1,NUMA1,ONECUT1,PIP5K1C,PLK4,PRC1,PSRC1,RACGAP1,S100A1,SERPINE1,SHANK2,SLC9A5,STK35,TACC3,TENM4,TF,TNFRSF21,TP…	74	4.09e-11
Cellular Assembly and Organization,Cellular Function and Maintenance	Organization of cytoplasm	-0.581	AKAP12,ANPEP,ASPM,AURKA,AURKB,BCL6,BIRC5,C3,CCL3,CCNA2,CCNB1,CDC20,CDC25B,CDC42,CDK1,CENPE,CENPF,CFAP54,CIT,CTSV,DIAPH3,DLGAP5,EDN1,EGF,ESPL1,F13A1,FN1,FOS,FOXM1,GRIN2B,HAS2,HAUS8,HMMR,IL1B,KIF11,KIF18A,KIF20B,KIF23,KIF2C,KIF4A,KIFC1,KRT18,LRP4,LTB4R,MAD2L1,MAG,MOG,MTFR2,MYB,NDC80,NEFM,NEK2,NET1,NUMA1,ONECUT1,PIP5K1C,PLK4,PRC1,PSRC1,RACGAP1,S100A1,SERPINE1,SHANK2,SLC9A5,STK35,TACC3,TENM4,TF,TMED9…	77	2.72e-10
Cellular Assembly and Organization	Organization of organelle	-0.579	ATP2B2,CDC25B,CDC42,CDCA8,CENPF,CENPT,CIT,CNTNAP4,CRB1,CTTNBP2,DLGAP5,DRP2,FN1,HAS2,HDAC3,HIST2H3A,KIF4A,KRT18,LRP4,LTB4R,MFAP4,MTFR2,NDC80,NUMA1,PRC1,RPA1,SHANK2,SLC7A11,SMC2,STK35,SUV39H1,TF,TMED9,TOR1B	34	1.09e-06
Inflammatory Disease,Inflammatory Response,Organismal Injury and Abnormalities,Respiratory Disease	Inflammation of lung	-0.574	ACE2,ANXA3,BCL6,BIRC5,C3,CD36,CISH,DDIT4,FASLG,GZMA,HMOX1,IL1B,LTB4R,MMP13,MMP9,RAG1,SERPINB1,SLC7A11,SOCS2,TK1,TMEM173,TOP2A,TRIM35,TYMS	24	2.69e-07
Cell-To-Cell Signaling and Interaction	Activation of cells	-0.572	ACSL5,APOB,BPI,C3,CAT,CCL3,CD36,CD83,CEBPB,CISH,CRY1,CXCL2,CXCL5,DDIT4,EDN1,EGF,EPX,F13A1,FASLG,FFAR2,FN1,FOS,GPNMB,GZMA,HDAC3,HMOX1,HSPD1,IFI16,IL1B,IL20RB,KRT18,KRT8,LTB4R,MAG,MMP13,MMP9,MOG,MR1,NFIL3,PRG3,PSMB8,PSMB9,RAG1,SERPINE1,SLC6A15,SOCS2,TACC3,TF,TNFRSF21,TOP2A,UBE2C,VAMP8,ZP3	53	9.98e-09
Cellular Development,Cellular Growth and Proliferation,Hematological System Development and Function,Lymphoid Tissue Structure and Development	Proliferation of mononuclear leukocytes	-0.57	ANPEP,AURKA,AURKB,BATF,BCL6,BIRC5,C3,CD36,CD83,CDC42,CEBPB,CISH,CTH,CXCL2,FASLG,FCER2,FN1,FOS,GPNMB,HMOX1,HSPD1,IGLL1/IGLL5,IL1B,IL20RB,IRS2,MAG,MMP9,MOG,MYB,NFIL3,PARP14,PIP5K1C,PNP,RAG1,TMEM173,TNFRSF21,ZP3	37	8.15e-06
Cancer,Organismal Injury and Abnormalities	Breast or colorectal cancer	-0.563	ABCB1,ACE2,ACSL5,ADAM19,AKAP12,ALPL,ANKRD24,ANLN,ANPEP,ANXA3,APOA4,APOB,ARHGAP11A,ARHGAP19,ARMC1,ASS1,ATP2B2,AURKA,AURKB,BATF,BCL6,BIRC5,BPI,BUB1B,C1orf112,C3,CAD,CAT,CCDC73,CCL3,CCNA2,CCNB1,CCNB2,CCNB3,CD36,CDC20,CDC25B,CDC42,CDCA8,CDK1,CEBPB,CENPE,CENPF,CENPU,CENPX,CEP55,CHIA,CIT,CLDN4,CNTNAP4,CTTNBP2,CXCL2,CYP1A1,CYP24A1,DCST1,DDIT4,DEPDC1B,DIAPH3,DLGAP5,DRP2,E2F8,EDN1,EGF,EPRS,ESCO2,ESPL1,F13…	207	3.1e-14
Cellular Compromise,Inflammatory Response	Degranulation of cells	-0.559	ANPEP,ANXA3,BPI,C3,CAPN1,CAT,CCL3,CD36,DSN1,EGF,ENDOD1,EPX,F13A1,FN1,FOS,FTH1,HMOX1,IL1B,LTB4R,MGAM,MMP9,OLFM4,PLAC8,PNP,PRG3,PSMB7,SERPINB1,SERPINE1,TF,TIMP2,TMEM173,VAMP8	32	1.39e-06
Protein Degradation,Protein Synthesis	Catabolism of protein	-0.53	ADAM19,ANPEP,ASGR2,AURKA,AURKB,BUB1B,CAPN1,CAT,CDC20,CTSV,DCST1,DIAPH3,EGF,ESPL1,HDAC3,HSPD1,IGFBP1,MAD2L1,MEP1B,MMP13,MMP9,PDIA2,PLK1,SERPINB1,SERPINE1,SKP2,SLC14A2,SOCS2,TF,TIMP2,UBE2C	31	2.94e-05
Free Radical Scavenging	Synthesis of reactive oxygen species	-0.514	ABCB1,ACOD1,AGTR1,C3,CAT,CCL3,CD36,CDC42,CTH,CXCL2,CYP1A1,DDIT4,EDN1,EGF,ERO1A,FASLG,FFAR2,FN1,FOS,FTH1,GZMA,GZMH,GZMM,HAS2,HMOX1,IL1B,NOXO1,PDIA2,PRG3,SHANK2,TF,UCP2	32	3.8e-08
Free Radical Scavenging	Production of reactive oxygen species	-0.505	ABCB1,ACOD1,AGTR1,C3,CAT,CCL3,CD36,CDC42,CTH,CXCL2,CYP1A1,EDN1,EGF,FASLG,FFAR2,FN1,FTH1,GZMA,GZMM,HAS2,HMOX1,IL1B,NOXO1,PDIA2,PRG3,SHANK2,UCP2	27	3.67e-08
Cancer,Organismal Injury and Abnormalities	Frequency of tumor	-0.465	AADACL2,ABCB1,ACE2,ADAM19,AKAP12,ALOXE3,ALPL,ANKRD24,ANLN,ANPEP,ANXA3,APOA4,APOB,ARHGAP11A,ARHGAP19,ARMC1,ASGR2,ASPM,ASS1,ATP2B2,AURKA,AURKB,BATF,BCL6,BIRC5,BPI,BUB1B,C1orf112,C3,CAD,CAPN1,CAT,CCDC73,CCNA2,CCNB1,CCNB2,CCNB3,CD36,CDC20,CDC25B,CDC42,CDCA2,CDCA7L,CDCA8,CDK1,CEBPB,CENPE,CENPF,CENPI,CENPU,CENPX,CEP55,CHAF1B,CHIA,CIT,CKAP2L,CKS1B,CLDN4,CNTNAP4,CRB1,CTH,CTTNBP2,CXCL2,CYP1A1,CYP24A1,DCST…	250	1.75e-17
Cancer,Organismal Injury and Abnormalities	Breast or pancreatic cancer	-0.447	ABCB1,ACE2,ADAM19,AKAP12,ALOXE3,ALPL,ANKRD24,ANLN,ANPEP,ANXA3,APOB,ARHGAP19,ASPM,ATP2B2,AURKB,BCL6,BIRC5,BPI,BUB1B,C3,CAD,CAT,CCL3,CCNB1,CCNB2,CCNB3,CD36,CDC20,CDC25B,CDC42,CDCA7L,CDK1,CEBPB,CENPE,CENPF,CENPU,CHST6,CIT,CLDN4,CNTNAP4,CTH,CTTNBP2,CXCL2,CYP1A1,CYP24A1,DCST1,DDIT4,DRP2,E2F8,EDN1,EGF,EPRS,ESCO2,ESPL1,F13A1,FANCD2,FASLG,FFAR2,FKBP5,FN1,FOS,FOXM1,FRRS1,FTH1,GAL3ST3,GATD3A/GATD3B,GPA33,G…	167	2.78e-11
Cardiovascular Disease,Organismal Injury and Abnormalities	Infarction	-0.447	ABCB1,ACE2,AGTR1,APOB,C3,CD36,EDN1,F13A1,FASLG,FN1,FOS,HMOX1,IL1B,KCNA5,KCNJ1,KRT18,KRT8,MGAM,MMP9,SERPINE1,SLC12A1,TF,UCP2	23	6.21e-06
Free Radical Scavenging	Metabolism of reactive oxygen species	-0.426	ABCB1,ACOD1,AGTR1,APOA4,C3,CAT,CCL3,CD36,CDC42,CTH,CXCL2,CYP1A1,DDIT4,EDN1,EGF,ERO1A,FASLG,FFAR2,FN1,FOS,FTH1,GZMA,GZMH,GZMM,HAS2,HMOX1,IL1B,NOXO1,PDIA2,PRG3,SHANK2,TF,UCP2	33	2.64e-08
Cellular Compromise	Dysfunction of cells	-0.411	AGTR1,AURKA,BCL6,BUB1B,CDC20,ESPL1,FASLG,FOXM1,IL1B,MAD2L1,MR1,PLK1,POLQ,TACC3	14	8.77e-07
Cell Death and Survival	Mitotic catastrophe	-0.397	AURKA,BUB1B,CDC20,FOXM1,MAD2L1,PLK1	6	2.18e-06
Infectious Diseases	Replication of virus	-0.393	ANPEP,CAD,CAT,CCL3,CCNA2,CCNB3,CDC42,CIT,CYP1A1,F13A1,FASLG,HARBI1,HBZ,HDAC3,HMOX1,HSPD1,IL1B,KIF11,KRT8,MMP9,PIP5K1C,PLK4,PRSS27,RAB6B,RACGAP1,RAG1,RBBP8,SOCS2,TMEM173,ZC3HAV1	30	2.54e-06
Cancer,Gastrointestinal Disease,Organismal Injury and Abnormalities	Large intestine neoplasm	-0.391	AADACL2,ABCB1,ACE2,ACSL5,ADAM19,AGTR1,AKAP12,ALOXE3,ALPL,ANKRD24,ANLN,ANPEP,ANXA3,APOA4,APOB,ARHGAP11A,ARHGAP19,ARMC1,ASPM,ASS1,ATP2B2,AURKA,AURKB,BATF,BCL6,BIRC5,BPI,BUB1B,C1orf112,C1QL2,C3,CAD,CAPN1,CAT,CCDC73,CCNA2,CCNB1,CCNB2,CCNF,CD36,CDC20,CDC25B,CDC42,CDCA2,CDCA7L,CDCA8,CDK1,CEBPB,CENPE,CENPF,CENPT,CENPU,CENPX,CEP55,CHIA,CHST6,CIT,CKAP2L,CLDN4,CNTNAP4,CRB1,CRY1,CTSV,CTTNBP2,CYP1A1,CYP24A1,…	268	2.14e-13
Cancer,Gastrointestinal Disease,Organismal Injury and Abnormalities	Colorectal tumor	-0.391	ABCB1,ACE2,ACSL5,ADAM19,AKAP12,ALPL,ANKRD24,ANPEP,ANXA3,APOA4,APOB,ARHGAP11A,ARMC1,ASS1,ATP2B2,AURKA,AURKB,BATF,BCL6,BIRC5,BPI,BUB1B,C1orf112,C3,CAD,CAT,CCDC73,CCNA2,CCNB1,CCNB2,CD36,CDC42,CDCA8,CDK1,CENPE,CENPF,CENPU,CENPX,CEP55,CHIA,CLDN4,CNTNAP4,CTSV,CTTNBP2,CYP24A1,DCST1,DEPDC1B,DIAPH3,DLGAP5,DRP2,E2F8,EGF,ESCO2,ESPL1,F13A1,FANCD2,FASLG,FCRLB,FFAR2,FKBP5,FMO5,FN1,FOS,GATD3A/GATD3B,GEN1,GINS2,…	177	4.11e-11
Connective Tissue Disorders,Inflammatory Disease,Inflammatory Response,Organismal Injury and Abnormalities,Skeletal and Muscular Disorders	Inflammation of joint	-0.388	ABCB1,ALPL,BCL6,BIRC5,C3,CCL3,CCNB1,CD36,CD83,CDC25B,CEBPB,CNTNAP4,CRY1,CXCL2,CXCL5,F13A1,FASLG,FKBP5,FN1,FOS,FTH1,GINS2,GLIPR2,GZMA,HMMR,HMOX1,HSPD1,IGFBP1,IL1B,IL1R2,IL20RB,LTB4R,MMP13,MMP9,PSMB8,PSMB9,RAG1,RBP7,RNF14,SLC7A11,TF,TFPI2,TIMP2,TMEM173,TNFRSF21,TYMS,UBB	47	3.06e-06
Connective Tissue Disorders,Inflammatory Disease,Organismal Injury and Abnormalities,Skeletal and Muscular Disorders	Rheumatic Disease	-0.388	ABCB1,ACSL5,ALPL,ATP2B2,BCL6,BIRC5,BPI,C3,CCL3,CCNB1,CD36,CD83,CDC25B,CEBPB,CNTNAP4,CRB1,CRY1,CXCL2,CXCL5,F13A1,FASLG,FKBP5,FN1,FOS,FTH1,GINS2,GLIPR2,GZMA,HMMR,HMOX1,HSPD1,IFI16,IFI44L,IGFBP1,IL1B,IL1R2,IL20RB,LTB4R,MMP13,MMP9,MR1,PSMB8,PSMB9,RAG1,RBP7,RNF14,SKP2,SLC7A11,TF,TFPI2,TIMP2,TMEM173,TNFRSF21,TYMS,UBB	55	8e-06
Cancer,Organismal Injury and Abnormalities	Incidence of tumor	-0.378	AADACL2,ABCB1,ACE2,ADAM19,AKAP12,ALOXE3,ALPL,ANKRD24,ANLN,ANPEP,ANXA3,APOA4,APOB,ARHGAP11A,ARHGAP19,ARMC1,ASGR2,ASPM,ASS1,ATP2B2,AURKA,AURKB,BATF,BCL6,BIRC5,BPI,BUB1B,C1orf112,C3,CAD,CAPN1,CAT,CCDC73,CCL3,CCNA2,CCNB1,CCNB2,CCNB3,CD36,CD83,CDC20,CDC25B,CDC42,CDCA2,CDCA7L,CDCA8,CDK1,CEBPB,CENPE,CENPF,CENPI,CENPU,CENPX,CEP55,CHAF1B,CHIA,CIT,CKAP2L,CKS1B,CLDN4,CNTNAP4,CRB1,CTH,CTSV,CTTNBP2,CXCL2,CYP1…	258	8.22e-19
Cardiovascular Disease,Organismal Injury and Abnormalities	Atherosclerotic lesion	-0.378	APOA4,APOB,CD36,CTSV,CXCL2,EGF,FASLG,FN1,HMOX1,IL1B,MMP9,RAG1,SERPINE1	13	2.78e-05
DNA Replication, Recombination, and Repair	DNA damage response of cells	-0.365	BATF,BCL6,CDK1,CENPX,CKS1B,FANCD2,FOS,GEN1,HIPK2,IFI16,MMS22L,POLQ,RAD54B,RPA1,SUV39H1,TONSL,TOP2A,UBE2T,USP47,WEE1	20	1.26e-07
Inflammatory Response,Respiratory Disease	Inflammation of respiratory system component	-0.35	ACE2,AGTR1,ANXA3,BCL6,BIRC5,C3,CD36,CISH,DDIT4,EPX,FASLG,FN1,GRIN2B,GZMA,HMOX1,IL1B,LTB4R,MKI67,MMP13,MMP9,RAG1,SERPINB1,SLC12A1,SLC7A11,SOCS2,TK1,TMEM173,TOP2A,TRIM35,TYMS	30	7.3e-06
Cancer,Organismal Injury and Abnormalities,Respiratory Disease	Development of lung tumor	-0.333	ACE2,ADAM19,ANKRD24,ANPEP,ANXA3,APOB,ATP2B2,BCL6,BUB1B,CCNA2,CCNB1,CCNB2,CDC20,CDCA2,CDK1,CENPF,CENPU,CIT,CKAP2L,CKS1B,CLDN4,CNTNAP4,CRB1,CTH,CTTNBP2,CXCL2,DCST1,DRP2,DSN1,E2F8,FANCD2,FKBP5,FN1,FOXM1,GAL3ST3,GPNMB,GUCY2F,GZMM,HSPD1,IFI44L,IL1B,IRS2,KCNA5,KIF11,KIF14,KIF18A,KIF23,MAD2L1,MCPH1,MKI67,MMP13,MMP9,MYH7,NCAN,NDC80,NET1,OLFM4,PGBD2,PKMYT1,POLE,POLQ,PRC1,PSMB9,RACGAP1,RBBP8,RPA1,RTL1,SGO1…	81	1.71e-11
Cellular Development,Cellular Growth and Proliferation	Cell proliferation of ovarian cancer cell lines	-0.323	BIRC5,CYP1A1,DLGAP5,EDN1,EGF,FASLG,FN1,HAS2,HDAC3,NUMA1,SKP2,UBE2C	12	2.26e-05
Cell Cycle	Cell cycle progression of tumor cell lines	-0.317	AURKA,AURKB,BCL6,BIRC5,CCNA2,CDC25B,CDK1,CEBPB,CKS1B,DDIT4,EGF,FOXM1,HMOX1,IFI16,MAD2L1,MELK,MMS22L,NET1,PLAC8,PLK1,RPA1,WEE1	22	8.95e-08
Tissue Morphology	Quantity of tumor cell lines	-0.294	CCNB1,CDC25B,CEBPB,EGF,FN1,HMOX1,IL1B,KIF20B,MYB,PRC1,RACGAP1,SKP2,TRIM3,TYMS	14	2.84e-05
Cancer,Hematological Disease,Immunological Disease,Organismal Injury and Abnormalities	Non-Hodgkin lymphoma	-0.293	ADAM19,AGTR1,ANPEP,ATP2B2,AURKA,AURKB,BCL6,BIRC5,C3,CAD,CCNA2,CCNF,CD36,CDC20,CDC25B,CDCA2,CDK1,CEBPB,CNTNAP4,DYNLL2,EGF,FASLG,FCER2,FN1,HDAC3,HMOX1,IFI44L,IGLL1/IGLL5,IL1B,IRS2,KIF11,KPNA2,LAMC2,LCT,MARS,MKI67,MMP9,MPDZ,MR1,NCAN,PAPLN,PDIA2,POLE,PSMB8,PSMB9,RAD54B,RAG1,RPA1,SKP2,SLC9A5,TIMP2,TNFRSF21,TOP2A,TYMS,VWA7	55	2.08e-07
Cancer,Organismal Injury and Abnormalities	Adenocarcinoma	-0.287	AADACL2,ABCB1,ACE2,ADAM19,AGTR1,AKAP12,ALOXE3,ALPL,ANKRD24,ANLN,ANPEP,ANXA3,APOA4,APOB,ARHGAP11A,ARHGAP19,ARMC1,ASGR2,ASPM,ASS1,ATP2B2,AURKA,AURKB,BATF,BCL6,BIRC5,BPI,BUB1B,C1orf112,C1QL2,C3,CAD,CAPN1,CCDC73,CCNA2,CCNB1,CCNB2,CCNB3,CCNF,CD36,CDC20,CDC25B,CDC42,CDCA2,CDCA7L,CDK1,CEBPB,CENPE,CENPF,CENPI,CENPL,CENPT,CENPU,CEP55,CHAF1B,CHIA,CHST6,CIT,CKAP2L,CKS1B,CLDN4,CNTNAP4,CPNE5,CRB1,CRY1,CTH,CTT…	297	1.89e-16
Cancer,Gastrointestinal Disease,Organismal Injury and Abnormalities	Gastrointestinal tract cancer	-0.277	AADACL2,ABCB1,ACE2,ACSL5,ADAM19,AGTR1,AKAP12,ALOXE3,ALPL,ANKRD24,ANLN,ANPEP,ANXA3,APOA4,APOB,ARHGAP11A,ARHGAP19,ARMC1,ASPM,ASS1,ATP2B2,AURKA,AURKB,BATF,BCL6,BIRC5,BPI,BUB1B,C1orf112,C1QL2,C3,CAD,CAPN1,CAT,CCDC73,CCNA2,CCNB1,CCNB2,CCNF,CD36,CD83,CDC20,CDC25B,CDC42,CDCA2,CDCA7L,CDCA8,CDK1,CEBPB,CENPE,CENPF,CENPT,CENPU,CENPX,CEP55,CHIA,CHST6,CIT,CKAP2L,CLDN4,CNTNAP4,CRB1,CRY1,CTTNBP2,CXCL2,CYP1A1,CY…	278	2.39e-14
Cardiovascular Disease,Organismal Injury and Abnormalities	Failure of heart	-0.271	ABCB1,ACE2,AGTR1,BIRC5,CD36,GRIN2B,IL1B,KCNA5,KCNJ1,KRT18,KRT8,MGAM,MMP9,MYH7,SERPINE1,SLC12A1,SLC7A11,TF	18	2.55e-05
DNA Replication, Recombination, and Repair	Metabolism of DNA	-0.233	ABCB1,AGTR1,ANXA3,BIRC5,CCNA2,CDK1,EGF,ESCO2,FASLG,FOXM1,GZMA,GZMH,GZMM,IL1B,KPNA2,KRT8,PLK1,POLE,RBBP8,RPA1,TOP2A,WEE1	22	3.02e-05
Cellular Development,Cellular Growth and Proliferation,Digestive System Development and Function,Hepatic System Development and Function,Organ Development	Proliferation of liver cells	-0.215	AGTR1,C3,CEBPB,EDN1,EGF,ERO1A,FASLG,FOS,FOXM1,IGFBP1,IL1B,LTB4R,SKP2,TF,TIMP2	15	4.12e-06
Cancer,Organismal Injury and Abnormalities	Benign solid tumor	-0.199	ABCB1,ANXA3,ASS1,AURKB,BIRC5,BUB1B,C3,CAD,CCNB1,CCNB2,CDK1,EGF,FANCD2,FOS,FOXM1,FTH1,HAUS3,HMMR,HMOX1,IFI44L,IFIT1B,KIF11,LAMB3,LTB4R,MKI67,MMP9,MR1,NR6A1,NSL1,PSAT1,RAG1,RBBP8,RGS5,SERPINE1,SKA3,SLC4A4,TOP2A,TYMS,WEE1	39	1.92e-05
Cellular Development,Cellular Growth and Proliferation	Development of tumor cell lines	-0.156	AGTR1,AKAP12,BCL6,BIRC5,CAPN1,CDC42,CEBPB,EGF,ESPL1,FN1,FOS,KIF23	12	3.3e-06
Cell Cycle	Entry into M phase	-0.152	CDC25B,CDK1,MAD2L1,NCAPD2	4	1.63e-05
Cell Morphology,Cellular Movement	Cell spreading of tumor cell lines	-0.141	AKAP12,ARHGAP11A,C3,CDC42,EGF,FASLG,FN1,MMP9,NET1,RACGAP1,TRIM3	11	9.34e-06
Inflammatory Response,Respiratory Disease	Inflammation of respiratory system	-0.137	ACE2,AGTR1,ANXA3,BCL6,BIRC5,C3,CD36,CISH,DDIT4,EPX,FASLG,FN1,GRIN2B,GZMA,HMOX1,IL1B,LTB4R,MKI67,MMP13,MMP9,RAG1,SERPINB1,SERPINE1,SLC12A1,SLC7A11,SOCS2,TK1,TMEM173,TOP2A,TRIM35,TYMS	31	2.84e-06
Cell Cycle,DNA Replication, Recombination, and Repair	Spindle checkpoint of cells	-0.128	BIRC5,BUB1B,CDC20,CENPE,CENPI,DLGAP5,MAD2L1,MASTL,NET1,PLK1,TRIP13,TTK	12	3.31e-12
Cellular Assembly and Organization	Stabilization of filaments	-0.113	BIRC5,CCNA2,EGF,KIF2C,KIF4A,KIFC1,KRT18,KRT8,NUMA1,VIL1	10	1.61e-05
Protein Synthesis	Metabolism of protein	-0.073	ADAM19,AGTR1,ANPEP,APOA4,APOB,ASGR2,AURKA,AURKB,BUB1B,C3,CAPN1,CAT,CDC20,CTSV,CYP1A1,DCST1,DIAPH3,EDN1,EGF,EPRS,ESPL1,FN1,FOS,FTH1,HDAC3,HIST2H3A,HSPD1,IGFBP1,IL1B,MAD2L1,MAG,MARS,MELK,MEP1B,MMP13,MMP9,PDIA2,PLK1,PRG3,SERPINB1,SERPINE1,SKP2,SLC12A1,SLC14A2,SOCS2,TF,TIMP2,TYMS,UBB,UBE2C	50	2.23e-05
Cellular Compromise	Dysfunction of tumor cell lines	-0.07	AURKA,BUB1B,CDC20,MAD2L1,TACC3	5	1.73e-05
Cell Death and Survival,Organismal Injury and Abnormalities	Cell death of endothelial cells	-0.053	ASS1,BIRC5,BPI,CAT,CD36,EDN1,EGF,FASLG,HMOX1,HSPD1,IL1B,KCNA5,MMP9,PSMB8,RGS5,SERPINE1,TNFRSF21,UCP2	18	1.88e-07
Dermatological Diseases and Conditions,Organismal Injury and Abnormalities	Skin lesion	-0.014	AADACL2,ABCB1,ACE2,ACSL5,ADAM19,AGTR1,AIFM3,AKAP12,ALOXE3,ALPL,ANKRD24,ANPEP,ANXA3,APOA4,APOB,ARHGAP19,ARMC1,ASGR2,ASPM,ASS1,ATP2B2,AURKA,AURKB,BCL6,BIRC5,BPI,BUB1B,C1QL2,C3,CAD,CAPN1,CCDC73,CCNB3,CCNF,CEBPB,CENPE,CENPF,CENPL,CEP55,CHAF1B,CHIA,CHST6,CIT,CKAP2L,CLDN4,CNTNAP4,CPNE5,CRB1,CTSV,CTTNBP2,CXCL5,CYP1A1,CYP24A1,DCST1,DLGAP5,DRP2,DSN1,E2F8,EDN1,EGF,EPRS,EPX,ESCO2,ESPL1,F13A1,FABP2,FANCD2,FA…	200	3.89e-08
Cancer,Gastrointestinal Disease,Organismal Injury and Abnormalities	Gastrointestinal tumor	0	AADACL2,ABCB1,ACE2,ACSL5,ADAM19,AGTR1,AKAP12,ALOXE3,ALPL,ANKRD24,ANLN,ANPEP,ANXA3,APOA4,APOB,ARHGAP11A,ARHGAP19,ARMC1,ASPM,ASS1,ATP2B2,AURKA,AURKB,BATF,BCL6,BIRC5,BPI,BUB1B,C1orf112,C1QL2,C3,CAD,CAPN1,CAT,CCDC73,CCNA2,CCNB1,CCNB2,CCNF,CD36,CD83,CDC20,CDC25B,CDC42,CDCA2,CDCA7L,CDCA8,CDK1,CEBPB,CENPE,CENPF,CENPT,CENPU,CENPX,CEP55,CHIA,CHST6,CIT,CKAP2L,CLDN4,CNTNAP4,CRB1,CRY1,CTSV,CTTNBP2,CXCL2,CYP1…	279	2.03e-14
Cancer,Organismal Injury and Abnormalities	Soft tissue neoplasm	0	ABCB1,APOA4,APOB,ASS1,AURKB,BIRC5,BUB1B,CCNB3,CENPE,CHAF1B,CLDN4,CRB1,DIAPH3,EGF,FASLG,FOS,FOXM1,HMOX1,IL1B,KIF23,KIF2C,KRT18,LAMC2,LRP4,MCPH1,MELK,MKI67,MMP9,MPDZ,NSL1,PIF1,PIP5K1C,PKN2,PLK4,PNP,POLE,PRC1,PSMB9,RAG1,RNF17,SHANK2,SHCBP1,SKA3,SKP2,SLC7A11,TK1,TOP2A,TTK,TYMS,UBE2C,UNC79,WNK2	52	5.41e-08
Cancer,Organismal Injury and Abnormalities	Soft tissue sarcoma	0	APOA4,APOB,ASS1,AURKB,BIRC5,BUB1B,CCNB3,CENPE,CHAF1B,CLDN4,CRB1,DIAPH3,EGF,FASLG,FOS,FOXM1,HMOX1,IL1B,KIF23,KIF2C,KRT18,LAMC2,LRP4,MCPH1,MELK,MMP9,MPDZ,NSL1,PIF1,PIP5K1C,PKN2,PLK4,PNP,POLE,PRC1,PSMB9,RAG1,RNF17,SHANK2,SHCBP1,SKA3,SKP2,SLC7A11,TK1,TOP2A,TTK,TYMS,UBE2C,UNC79,WNK2	50	9.52e-08
Cell Cycle,DNA Replication, Recombination, and Repair	Spindle checkpoint of cervical cancer cell lines	0	BUB1B,CENPI,DLGAP5,MAD2L1,MASTL,NET1	6	1.95e-07
Inflammatory Response	Inflammation of absolute anatomical region	0.046	ABCB1,ACE2,AGTR1,AKAP12,ANXA3,APOA4,APOB,BATF,BCL6,BIRC5,C3,CCL3,CD36,CEBPB,CISH,CTSV,CXCL2,CXCL5,CYP1A1,DDIT4,EDN1,EPX,FASLG,FN1,FOS,FRRS1,GRIN2B,GZMA,HMOX1,IGFBP1,IL1B,IRS2,KRT18,KRT8,LTB4R,MGAM,MMP13,MMP9,MOG,MR1,NFIL3,OLFM4,RAG1,SERPINB1,SERPINE1,SHCBP1,SLC7A11,SOCS2,TF,TK1,TMEM173,TNFRSF21,TOP2A,TRIM35,TYMS	55	6.01e-07
Cell Death and Survival	Cell viability of connective tissue cells	0.05	BIRC5,EDN1,EGF,FANCD2,FOS,GPNMB,HIPK2,IL1B,IRS2,MMP13,MMP9,TF	12	8.87e-06
Inflammatory Response,Organismal Injury and Abnormalities	Inflammation of organ	0.091	ABCB1,ACE2,AGTR1,AKAP12,ANXA3,APOA4,APOB,BATF,BCL6,BIRC5,C3,CAT,CCL3,CCNA2,CD36,CEBPB,CISH,CTSV,CXCL2,CXCL5,CYP1A1,DDIT4,EDN1,EGF,EPX,FASLG,FCER2,FN1,FOS,FRRS1,GRIN2B,GZMA,HDAC3,HMOX1,IGFBP1,IL1B,IRS2,KRT18,KRT8,LTB4R,MGAM,MKI67,MMP13,MMP9,MOG,MR1,NFIL3,OLFM4,RAG1,SERPINB1,SERPINE1,SHCBP1,SLC7A11,SOCS2,TF,TK1,TMEM173,TNFRSF21,TOP2A,TRIM35,TYMS	61	8.08e-07
Cell Cycle	Polyploidization	0.106	AURKA,AURKB,BIRC5,BUB1B,CCNA2,E2F8,ESPL1,KIF11,PLK1,TOP2A,TPX2	11	5.84e-11
Cell Death and Survival,Gastrointestinal Disease,Hepatic System Disease,Organismal Injury and Abnormalities	Necrosis of liver	0.111	C3,CAT,CEBPB,CIT,CTH,EGF,FASLG,FOS,HMOX1,HSPD1,IGFBP1,IL1B,KRT18,KRT8,MMP9,PLK1,SERPINE1	17	9.13e-06
Cardiovascular Disease	Vascular lesion	0.117	AGTR1,APOA4,APOB,CD36,CTSV,CXCL2,EGF,FASLG,FN1,HAS2,HMOX1,IL1B,LTB4R,MMP13,MMP9,RAG1,SERPINE1,TIMP2	18	3.32e-06
Cell Death and Survival,Gastrointestinal Disease,Hepatic System Disease,Organismal Injury and Abnormalities	Cell death of liver cells	0.14	CAT,CEBPB,CIT,CTH,EGF,FASLG,FOS,HMOX1,HSPD1,IGFBP1,IL1B,KRT18,KRT8,MMP9,PLK1	15	1.26e-05
Cancer,Organismal Injury and Abnormalities	Invasion of epithelial tissue	0.142	ANPEP,CDC42,EDN1,EGF,FN1,IL1B,MMP9,TIMP2	8	1.56e-05
Cancer,Gastrointestinal Disease,Organismal Injury and Abnormalities	Malignant neoplasm of large intestine	0.152	AADACL2,ABCB1,ACE2,ACSL5,ADAM19,AGTR1,AKAP12,ALOXE3,ALPL,ANKRD24,ANLN,ANPEP,ANXA3,APOA4,APOB,ARHGAP11A,ARHGAP19,ARMC1,ASPM,ASS1,ATP2B2,AURKA,AURKB,BATF,BCL6,BIRC5,BPI,BUB1B,C1orf112,C1QL2,C3,CAD,CAPN1,CAT,CCDC73,CCNA2,CCNB1,CCNB2,CCNF,CD36,CDC20,CDC25B,CDC42,CDCA2,CDCA7L,CDCA8,CDK1,CEBPB,CENPE,CENPF,CENPT,CENPU,CENPX,CEP55,CHIA,CHST6,CIT,CKAP2L,CLDN4,CNTNAP4,CRB1,CRY1,CTTNBP2,CYP1A1,CYP24A1,DCST1…	267	2.76e-13
Cancer,Gastrointestinal Disease,Organismal Injury and Abnormalities	Colorectal cancer	0.152	ABCB1,ACE2,ACSL5,ADAM19,AKAP12,ALPL,ANKRD24,ANPEP,APOA4,APOB,ARHGAP11A,ARMC1,ASS1,ATP2B2,AURKA,AURKB,BATF,BCL6,BIRC5,BPI,BUB1B,C1orf112,C3,CAD,CAT,CCDC73,CCNA2,CCNB2,CD36,CDC42,CDCA8,CENPE,CENPF,CENPU,CENPX,CEP55,CHIA,CLDN4,CNTNAP4,CTTNBP2,CYP24A1,DCST1,DEPDC1B,DIAPH3,DLGAP5,DRP2,E2F8,EGF,ESCO2,ESPL1,F13A1,FANCD2,FASLG,FCRLB,FFAR2,FKBP5,FMO5,FN1,FOS,GATD3A/GATD3B,GEN1,GINS2,GLIPR2,GRIA4,GZMH,HAUS…	172	2.95e-10
Organismal Injury and Abnormalities	Fibrosis	0.17	ACE2,AGTR1,AURKA,BCL6,BUB1B,C3,CD36,CEBPB,CENPX,CISH,CTSV,EDN1,EGF,FASLG,FN1,FOXM1,HAS2,HMOX1,IL1B,IL1R2,KRT18,KRT8,LTB4R,MMP13,MMP9,PLAC8,RAG1,RGS5,RTKN2,SERPINB1,SERPINE1,SKP2,SLC7A11,TIMP2,TYMS	35	2.85e-07
Cancer,Organismal Injury and Abnormalities,Respiratory Disease	Lung carcinoma	0.186	ABCB1,ACE2,ADAM19,ANKRD24,ANPEP,ANXA3,APOB,ATP2B2,AURKA,AURKB,BCL6,BIRC5,BUB1B,CCNA2,CCNB1,CCNB2,CDC20,CDCA2,CDCA8,CDK1,CENPF,CENPU,CIT,CKAP2L,CKS1B,CLDN4,CNTNAP4,CRB1,CTH,CTTNBP2,CXCL2,CYP24A1,DCST1,DRP2,DSN1,E2F8,EGF,FANCD2,FKBP5,FN1,FOXM1,GAL3ST3,GPNMB,GUCY2F,GZMM,HSPD1,IFI44L,IL1B,IRS2,KCNA5,KIF11,KIF14,KIF18A,KIF20A,KIF23,MAD2L1,MCPH1,MKI67,MMP13,MMP9,MYH7,NCAN,NDC80,NET1,OLFM4,PGBD2,PIGG,PK…	97	1.87e-09
Cell Cycle,Reproductive System Development and Function	Meiosis of oocytes	0.186	AURKA,BUB1B,CDC20,CDC25B,DLGAP5,EGF,MAD2L1,MASTL	8	3.4e-09
Cell Cycle,Reproductive System Development and Function	Meiosis of female germ cells	0.186	AURKA,BUB1B,CDC20,CDC25B,DLGAP5,EGF,MAD2L1,MASTL,NCAPH,TOP2A,TRIP13	11	8.85e-09
Cell Cycle,Reproductive System Development and Function	Meiosis of germ cells	0.186	AURKA,BUB1B,CDC20,CDC25B,DLGAP5,EGF,FANCD2,KIF18A,MAD2L1,MASTL,MCPH1,NCAPH,TOP2A,TRIP13	14	2.81e-08
Cardiovascular Disease,Organismal Injury and Abnormalities,Skeletal and Muscular Disorders	Myocardial infarction	0.192	ABCB1,ACE2,AGTR1,C3,CD36,EDN1,F13A1,FASLG,HMOX1,KCNA5,KCNJ1,KRT18,KRT8,MGAM,MMP9,SERPINE1,SLC12A1,TF	18	1.71e-06
Cell Death and Survival,Organismal Injury and Abnormalities	Apoptosis of endothelial cells	0.221	ASS1,BIRC5,BPI,CAT,CD36,EDN1,EGF,FASLG,HMOX1,HSPD1,IL1B,KCNA5,MMP9,PSMB8,RGS5,SERPINE1,UCP2	17	1.94e-07
Cell Cycle	Aneuploidization of cells	0.243	AURKA,BUB1B,FOXM1,MAD2L1,PLK1,PLK4	6	2.18e-06
Gastrointestinal Disease,Organismal Injury and Abnormalities	Abnormality of large intestine	0.267	ABCB1,AGTR1,APOA4,BATF,C3,CXCL2,CXCL5,EDN1,EPX,FN1,FOS,FRRS1,GRIN2B,HIPK2,IL1B,KRT8,MMP9,NFIL3,RAG1,SERPINE1,SLC26A3,SLC4A4,TF,TMEM173	24	1.18e-05
Cell Cycle	Mitotic exit	0.277	CDC20,CDK1,MAD2L1,NEK2,PLK1,UBE2C,WEE1	7	1.66e-07
Cellular Compromise	Damage of mitochondria	0.277	BIRC5,FASLG,FOS,GZMH,HMOX1,IL1B	6	3.51e-05
Cancer,Organismal Injury and Abnormalities	Invasion of tissue	0.311	ANPEP,BIRC5,CDC42,EDN1,EGF,FASLG,FN1,HAS2,IL1B,LRP4,MMP9,SERPINE1,TFPI2,TIMP2	14	1.34e-05
Cell Cycle	G2 phase	0.34	ABCB1,AURKA,BIRC5,CAT,CCNA2,CCNB1,CCNB2,CDC25B,CDK1,CIT,CKS1B,EGF,FANCD2,FOXM1,HAUS3,HAUS5,HAUS8,HDAC3,KIF11,MAD2L1,MASTL,MCPH1,MELK,MMS22L,MYB,NEK2,PKMYT1,PLAC8,PLK1,PLK4,RBBP8,RPA1,SKP2,TONSL,TOP2A,WEE1	36	5.62e-16
Cancer,Organismal Injury and Abnormalities	Development of adenocarcinoma	0.342	AADACL2,ABCB1,ACE2,ADAM19,ALOXE3,ANKRD24,ANLN,ANPEP,ANXA3,APOB,ARHGAP11A,ARHGAP19,ASGR2,ASPM,ATP2B2,AURKA,AURKB,BCL6,BUB1B,C3,CAD,CCDC73,CCNA2,CCNB1,CCNB2,CCNB3,CD36,CDC20,CDCA2,CDK1,CENPE,CENPF,CENPI,CENPU,CEP55,CHAF1B,CIT,CKAP2L,CKS1B,CLDN4,CNTNAP4,CRB1,CTH,CTTNBP2,CXCL2,CYP1A1,DCST1,DEPDC1B,DIAPH3,DISP2,DRP2,DSN1,E2F8,EDN1,EGF,EPRS,EPX,ESPL1,F13A1,FANCD2,FASLG,FFAR2,FKBP5,FN1,FOS,FOXM1,GAL3ST3…	166	6.96e-11
Cell Cycle	Polyploidization of cells	0.36	AURKA,AURKB,BIRC5,BUB1B,CCNA2,E2F8,ESPL1,PLK1,TOP2A,TPX2	10	7.54e-10
Carbohydrate Metabolism	Glycogenolysis	0.371	CEBPB,CTH,EDN1,EGF	4	3.45e-05
Cell Cycle	Interphase of cervical cancer cell lines	0.372	CCNA2,CCNB1,CDC25B,FOXM1,GEN1,MASTL,PLK1,RPA1,WNK2	9	1.66e-05
Lipid Metabolism,Small Molecule Biochemistry	Esterification of cholesterol	0.372	ABCB1,AGTR1,APOA4,APOB,C3,CD36	6	2.61e-05
Cellular Compromise	Nucleation of cells	0.396	AURKA,AURKB,CDC42,DIAPH3,E2F8,GEN1,KIF14,KIF23,MAD2L1,NEK2,PLK4	11	1.87e-08
Cancer,Dermatological Diseases and Conditions,Organismal Injury and Abnormalities	Skin tumor	0.424	AADACL2,ABCB1,ACE2,ACSL5,ADAM19,AGTR1,AIFM3,AKAP12,ALOXE3,ALPL,ANKRD24,ANPEP,ANXA3,APOA4,APOB,ARHGAP19,ARMC1,ASGR2,ASPM,ASS1,ATP2B2,AURKA,AURKB,BCL6,BIRC5,BPI,BUB1B,C1QL2,C3,CAD,CAPN1,CCDC73,CCNB3,CCNF,CEBPB,CENPE,CENPF,CENPL,CEP55,CHAF1B,CHIA,CHST6,CIT,CKAP2L,CLDN4,CNTNAP4,CPNE5,CRB1,CTTNBP2,CXCL5,CYP1A1,CYP24A1,DCST1,DLGAP5,DRP2,DSN1,E2F8,EDN1,EGF,EPRS,EPX,ESCO2,ESPL1,F13A1,FABP2,FANCD2,FASLG,F…	198	6.64e-08
Cancer,Organismal Injury and Abnormalities	Adenoma	0.436	ABCB1,ANXA3,ASS1,BUB1B,C3,CAD,CCNB1,CCNB2,CDK1,EGF,FANCD2,FOS,FOXM1,HMOX1,IFIT1B,KIF11,LAMB3,MMP9,PSAT1,RAG1,RGS5,SKA3,SLC4A4,TYMS	24	1.15e-05
Cancer,Organismal Injury and Abnormalities,Respiratory Disease	Nonsquamous non-small cell lung carcinoma	0.447	ACE2,ADAM19,ANKRD24,ANPEP,ANXA3,APOB,ATP2B2,BCL6,BUB1B,CCNA2,CCNB1,CCNB2,CDC20,CDCA2,CDK1,CENPF,CENPU,CIT,CKAP2L,CKS1B,CLDN4,CNTNAP4,CRB1,CTH,CTTNBP2,CXCL2,DCST1,DRP2,DSN1,E2F8,FANCD2,FKBP5,FN1,FOXM1,GAL3ST3,GPNMB,GUCY2F,GZMM,HSPD1,IFI44L,IL1B,IRS2,KCNA5,KIF11,KIF14,KIF18A,KIF23,MAD2L1,MCPH1,MKI67,MMP13,MMP9,MYH7,NCAN,NDC80,NET1,OLFM4,PGBD2,PKMYT1,POLE,POLQ,PRC1,RACGAP1,RBBP8,RPA1,RTL1,SGO1,SHCBP…	80	2.81e-11
Cancer,Organismal Injury and Abnormalities,Respiratory Disease	Lung adenocarcinoma	0.447	ACE2,ADAM19,ANKRD24,ANPEP,ANXA3,APOB,ATP2B2,BCL6,BUB1B,CCNA2,CCNB1,CCNB2,CDC20,CDCA2,CDK1,CENPF,CENPU,CIT,CKAP2L,CKS1B,CLDN4,CNTNAP4,CRB1,CTH,CTTNBP2,CXCL2,DCST1,DRP2,DSN1,E2F8,FANCD2,FKBP5,FN1,FOXM1,GAL3ST3,GPNMB,GUCY2F,GZMM,HSPD1,IFI44L,IRS2,KCNA5,KIF11,KIF14,KIF18A,KIF23,MAD2L1,MCPH1,MKI67,MMP13,MMP9,MYH7,NCAN,NDC80,NET1,OLFM4,PGBD2,PKMYT1,POLE,POLQ,PRC1,RACGAP1,RBBP8,RPA1,RTL1,SGO1,SHCBP1,SKA…	79	5.02e-11
Cancer,Organismal Injury and Abnormalities,Respiratory Disease	Non-small cell lung carcinoma	0.447	ABCB1,ACE2,ADAM19,ANKRD24,ANPEP,ANXA3,APOB,ATP2B2,AURKA,AURKB,BCL6,BIRC5,BUB1B,CCNA2,CCNB1,CCNB2,CDC20,CDCA2,CDCA8,CDK1,CENPF,CENPU,CIT,CKAP2L,CKS1B,CLDN4,CNTNAP4,CRB1,CTH,CTTNBP2,CXCL2,CYP24A1,DCST1,DRP2,DSN1,E2F8,FANCD2,FKBP5,FN1,FOXM1,GAL3ST3,GPNMB,GUCY2F,GZMM,HSPD1,IFI44L,IL1B,IRS2,KCNA5,KIF11,KIF14,KIF18A,KIF20A,KIF23,MAD2L1,MCPH1,MKI67,MMP13,MMP9,MYH7,NCAN,NDC80,NET1,OLFM4,PGBD2,PKMYT1,POLE…	89	5.97e-10
Cell Cycle,DNA Replication, Recombination, and Repair	Spindle checkpoint of tumor cell lines	0.447	BIRC5,BUB1B,CENPI,DLGAP5,MAD2L1,MASTL,NET1,PLK1	8	3.4e-09
Connective Tissue Disorders,Organismal Injury and Abnormalities,Skeletal and Muscular Disorders	Non-traumatic arthropathy	0.447	ABCB1,ALPL,BCL6,BIRC5,C3,CCL3,CCNB1,CD36,CD83,CEBPB,CNTNAP4,CXCL2,CXCL5,FASLG,FKBP5,FN1,FOS,FTH1,GINS2,GLIPR2,GZMA,HMOX1,HSPD1,IL1B,IL1R2,MMP13,MMP9,PSMB8,PSMB9,RAG1,RBP7,RNF14,SLC7A11,TF,TFPI2,TIMP2,TMEM173,TNFRSF21,TYMS,UBB	40	1.54e-05
Endocrine System Disorders,Gastrointestinal Disease,Metabolic Disease,Organismal Injury and Abnormalities	Diabetes mellitus	0.468	ACE2,AGTR1,ALPL,APOB,BPI,C3,CAT,CCL3,CCNF,CD36,CDC42,CISH,CRY1,CTH,CTSV,EDN1,FABP2,FASLG,FCER2,FMO5,FN1,FOS,GLIPR2,GPNMB,GRIA4,GRIN2B,GZMA,HIST2H3A,IFI16,IFIT1B,IL1B,IL1R2,IRS2,KCNA5,KCNJ1,KIF11,KIF20B,KRT8,MGAM,MMP9,MMS22L,MOG,MR1,MTFR2,ONECUT1,PARP14,PPP1R3B,PSMB7,PSMB8,PSMB9,RGS5,SERPINE1,SLC12A1,SLC7A11,SOCS2,TCF19,TF,TSPAN8,UCP2,VWA7,WEE1	61	2.29e-08
Nutritional Disease	Overweight disorder	0.47	ABCB1,ACE2,AGTR1,APOB,AURKB,C3,CCDC73,CCNA2,CCNB1,CDCA8,CDK1,CEBPB,CXCL2,F13A1,FABP2,FOXM1,GRIN2B,HMOX1,IL1B,IRS2,KIF20A,MGAM,MKI67,MMP9,NEK2,PLK1,PLSCR3,RETSAT,SERPINE1,SKP2,TIMP2,TOP2A,TYMS,UCP2	34	9.72e-08
Nutritional Disease	Obesity	0.47	ACE2,AGTR1,APOB,AURKB,C3,CCDC73,CCNA2,CCNB1,CDCA8,CDK1,CEBPB,CXCL2,F13A1,FABP2,FOXM1,GRIN2B,HMOX1,IL1B,IRS2,KIF20A,MGAM,MKI67,MMP9,NEK2,PLK1,PLSCR3,RETSAT,SERPINE1,SKP2,TIMP2,TOP2A,TYMS,UCP2	33	2.67e-07
Cell Death and Survival,Skeletal and Muscular Disorders	Cell death of smooth muscle cells	0.482	AGTR1,BIRC5,CAPN1,CAT,CCL3,EDN1,FASLG,HMOX1,IL1B,MKI67,TFPI2	11	3.59e-06
Cellular Assembly and Organization,DNA Replication, Recombination, and Repair	Quantity of chromosomes	0.555	AURKB,BUB1B,CENPE,CENPF,KIF2C,MAD2L1,WEE1	7	6.95e-07
Cell-To-Cell Signaling and Interaction,Hematological System Development and Function,Immune Cell Trafficking,Inflammatory Response	Activation of neutrophils	0.579	C3,CCL3,EDN1,EPX,FASLG,FN1,HMOX1,IL1B,LTB4R,PRG3	10	4.12e-06
DNA Replication, Recombination, and Repair	Chromosomal aberration	0.594	AGTR1,AURKA,BIRC5,BUB1B,CDC42,FANCD2,FOXM1,GRIN2B,KIF11,KIFC1,MAD2L1,TRAIP,TRIP13,TYMS,UBB	15	5.06e-06
Cell Death and Survival,Organismal Injury and Abnormalities	Necrosis of vascular endothelial cells	0.624	CAT,CD36,EGF,FASLG,HMOX1,HSPD1,IL1B,MMP9,RGS5,TNFRSF21,UCP2	11	1.59e-05
Immunological Disease	Systemic autoimmune syndrome	0.64	ABCB1,ACSL5,AGTR1,ALPL,ANXA3,ATP2B2,BCL6,BIRC5,BPI,C3,CAT,CCL3,CCNB1,CD36,CD83,CEBPB,CISH,CNTNAP4,CRB1,CTH,CTSV,CXCL2,CXCL5,FASLG,FCER2,FKBP5,FN1,FOS,FTH1,GINS2,GLIPR2,GPNMB,GZMA,HMOX1,HSPD1,IFI16,IFI44L,IFIT1B,IL1B,IL1R2,MGAM,MMP13,MMP9,MOG,MR1,PARP14,PSMB8,PSMB9,RAG1,RBP7,RNF14,SKP2,SLC7A11,SOCS2,TCF19,TMEM173,TNFRSF21,TYMS,UBB,UCP2,VWA7	61	3.41e-07
Cell Cycle,Cell Morphology	Formation of spindle apparatus	0.649	AURKA,BIRC5,EGF,HAUS3,HAUS5,HAUS8,HDAC3,KIF11,KIF2C,KIF4A,KIFC1,MAD2L1,NEK2,NUF2,NUMA1,PLK1,TACC3,TPX2,UBE2C	19	2.49e-16
Cell Cycle	Ploidy	0.666	AURKA,AURKB,BIRC5,BUB1B,CCNA2,CDC20,CENPE,CKS1B,E2F8,EDN1,ESPL1,FOXM1,KIF11,MAD2L1,MYB,NCAPD2,NCAPD3,NEK2,PLK1,PLK4,SKP2,TACC3,TOP2A,TPX2	24	3.47e-14
Inflammatory Response	Inflammation of body cavity	0.676	ABCB1,ACE2,AGTR1,AKAP12,ANXA3,APOA4,APOB,BATF,BCL6,BIRC5,C3,CCL3,CD36,CEBPB,CISH,CTSV,CXCL2,CXCL5,CYP1A1,DDIT4,EDN1,EPX,FASLG,FN1,FOS,FRRS1,GRIN2B,GZMA,HMOX1,IGFBP1,IL1B,IRS2,KRT18,KRT8,LTB4R,MGAM,MMP13,MMP9,NFIL3,OLFM4,RAG1,SERPINB1,SERPINE1,SLC7A11,SOCS2,TF,TK1,TMEM173,TOP2A,TRIM35,TYMS	51	6.47e-08
Cell Cycle	Aneuploidy	0.68	AURKA,BUB1B,CDC20,CENPE,ESPL1,FOXM1,MAD2L1,NCAPD2,NCAPD3,PLK1,PLK4	11	1.63e-07
Metabolic Disease,Organismal Injury and Abnormalities	Glucose metabolism disorder	0.71	ACE2,AGTR1,ALPL,APOB,BPI,C3,CAT,CCL3,CCNF,CD36,CDC42,CEBPB,CISH,CRY1,CTH,CTSV,EDN1,FABP2,FASLG,FCER2,FMO5,FN1,FOS,GLIPR2,GPNMB,GRIA4,GRIN2B,GZMA,HIST2H3A,IFI16,IFIT1B,IGFBP1,IL1B,IL1R2,IRS2,KCNA5,KCNJ1,KIF11,KIF20B,KRT8,LTB4R,MGAM,MMP9,MMS22L,MOG,MR1,MTFR2,ONECUT1,PARP14,PLSCR3,PPP1R3B,PSMB7,PSMB8,PSMB9,RGS5,SERPINE1,SKP2,SLC12A1,SLC7A11,SOCS2,TCF19,TF,TSPAN8,UCP2,VWA7,WEE1	66	4.15e-07
Cell Morphology,Cellular Compromise	Multinucleation of cells	0.726	AURKA,AURKB,CDC42,DIAPH3,E2F8,GEN1,KIF14,KIF23,MAD2L1,NEK2	10	1.08e-07
Cell Cycle,Cell Morphology	Formation of mitotic spindle	0.775	AURKA,BIRC5,HAUS3,HAUS5,HAUS8,HDAC3,KIF11,KIF2C,KIF4A,KIFC1,NEK2,NUF2,NUMA1,PLK1,TPX2	15	2.47e-12
Cell Death and Survival,Organismal Injury and Abnormalities	Necrosis of epithelial tissue	0.776	AIFM3,ASS1,ATP2B2,AURKA,BCL6,BIRC5,BPI,CAT,CD36,CDC42,CEBPB,CENPF,CIT,CTH,EDN1,EGF,EPX,FASLG,FOS,GRIN2B,HIPK2,HMOX1,HSPD1,IGFBP1,IL1B,KCNA5,KRT18,KRT8,MMP9,MYB,PKN2,PSMB8,RGS5,SERPINE1,STK35,TNFRSF21,UCP2	37	2.26e-08
Cell Death and Survival,Skeletal and Muscular Disorders	Apoptosis of smooth muscle cells	0.8	AGTR1,BIRC5,CAPN1,CCL3,EDN1,FASLG,HMOX1,IL1B,MKI67,TFPI2	10	1.2e-05
Cell Morphology,Cellular Compromise	Multinucleation of cervical cancer cell lines	0.808	AURKA,CDC42,DIAPH3,GEN1,KIF14,KIF23,NEK2	7	7.94e-09
Cellular Movement,Hematological System Development and Function,Immune Cell Trafficking,Inflammatory Response	Transmigration of phagocytes	0.834	CCL3,CDC42,CTSV,CXCL2,CXCL5,FN1,IL1B,MMP9,TIMP2	9	2.31e-05
Cell Cycle	Ploidy of cells	0.845	AURKA,AURKB,BIRC5,CCNA2,CDC20,CENPE,CKS1B,E2F8,EDN1,ESPL1,MAD2L1,MYB,NCAPD2,NCAPD3,NEK2,PLK1,SKP2,TACC3	18	7.79e-11
Inflammatory Disease	Chronic inflammatory disorder	0.849	ABCB1,AGTR1,ALPL,BATF,BCL6,BIRC5,BPI,C3,CCL3,CCNB1,CD36,CD83,CEBPB,CNTNAP4,CXCL2,CXCL5,CYP1A1,EDN1,EGF,FASLG,FKBP5,FMO5,FN1,FOS,FRRS1,FTH1,GINS2,GLIPR2,GRIN2B,GZMA,HMOX1,HSPD1,IL1B,IL1R2,KCNA5,MGAM,MMP13,MMP9,POLE,PSMB8,PSMB9,RAG1,RBP7,RNF14,RTKN2,S100A1,SERPINE1,SLC7A11,TENM4,TF,TMEM173,TNFRSF21,TOP2A,TYMS,UBB	55	2.12e-07
Cell Death and Survival,Organismal Injury and Abnormalities	Apoptosis of vascular endothelial cells	0.923	CAT,CD36,EGF,FASLG,HMOX1,HSPD1,IL1B,MMP9,RGS5,UCP2	10	2.64e-05
Cell Death and Survival,Organismal Injury and Abnormalities	Cell death of epithelial cells	0.993	AIFM3,ATP2B2,AURKA,BCL6,BIRC5,CAT,CDC42,CEBPB,CENPF,CIT,CTH,EDN1,EGF,EPX,FASLG,FOS,GRIN2B,HIPK2,HMOX1,HSPD1,IGFBP1,IL1B,KRT18,KRT8,MYB,PKN2,SERPINE1,STK35	28	6.47e-06
Gastrointestinal Disease,Inflammatory Disease	Gastroenteritis	0.997	ABCB1,AGTR1,APOA4,BATF,C3,CXCL2,CXCL5,EDN1,EPX,FN1,FOS,FRRS1,GRIN2B,HMOX1,IL1B,MMP9,NFIL3,OLFM4,RAG1,SERPINE1,TF,TMEM173,TOP2A,TYMS	24	3.04e-05
Cell Cycle	G2 phase of tumor cell lines	1	CAT,CCNA2,CCNB1,CDC25B,CDK1,EGF,FOXM1,KIF11,MAD2L1,MASTL,MYB,PLK1,RBBP8,RPA1,WEE1	15	3.57e-07
Gastrointestinal Disease,Organismal Injury and Abnormalities	Gastric lesion	1	ABCB1,ANLN,ATP2B2,BATF,BCL6,BIRC5,C3,CAPN1,CCDC73,CEBPB,CRB1,E2F8,EDN1,F13A1,FCER2,FCRLB,FFAR2,FN1,FOXM1,G2E3,GAL3ST3,HAS2,HMMR,IFI16,IL1B,KCNA5,KIF2C,LCT,MASTL,MCPH1,MKI67,MMP9,MPDZ,MYH7,NEFM,NET1,PDIA2,PKN2,PLB1,POLE,PRSS27,RAG1,RBBP8,RETSAT,RTKN2,RTL1,SERPINE1,SLC14A2,SLC7A11,SUSD5,TFPI2,TOP2A,TTK,TYMS,UBE2C,UGDH,UNC79,WNK2,ZAN	59	2.9e-05
Cell Death and Survival	Cell death of blood cells	1.055	ABCB1,ANPEP,APOB,AURKB,BCL6,BIRC5,C3,CAT,CCL3,CCNB1,CDC42,CDK1,CEBPB,CERS5,CISH,CXCL2,DDIT4,EGF,FASLG,FN1,FOS,FTH1,GZMA,HIPK2,HMOX1,IL1B,IRS2,MOG,MYB,NFIL3,PARP14,PNP,RAG1,SLC7A11,ST3GAL1,TMEM173,TNFRSF21,TOP2A	38	4.79e-07
Cell Cycle	Aneuploidization of fibroblast cell lines	1.067	AURKA,BUB1B,FOXM1,MAD2L1	4	1.05e-05
Connective Tissue Disorders,Hereditary Disorder,Organismal Injury and Abnormalities	Hereditary connective tissue disorder	1.091	AGTR1,ALPL,ASPM,C3,CCL3,CDC42,CENPE,CIT,CKAP2L,EDN1,ESCO2,F13A1,FN1,FOS,IL1B,KIF11,KIF14,LAMB3,LAMC2,LRP4,MARS,MCPH1,MFAP4,MMP13,MMP9,MR1,NCAPD3,PIP5K1C,PLK4,POLE,PYCR1,RBBP8,RBP7,TRAIP,TSR2,UBB	36	3.74e-07
Cellular Assembly and Organization,DNA Replication, Recombination, and Repair	Formation of nuclear foci	1.109	BCL6,CCNA2,CCNB1,CCNB3,CDK1,FANCD2,FOXM1,HIPK2,HMOX1,IL1B,INCENP,MMS22L,NEK2,POLQ,RBBP8,RNF17,TACC3,TONSL	18	4.78e-13
Cell Death and Survival	Apoptosis of neurons	1.158	BIRC5,CAPN1,CAT,CCNB1,CDC42,CDK1,CEBPB,CIT,CTSV,FASLG,FN1,FOS,GRIN2B,HDAC3,HIPK2,HMOX1,HSPD1,IL1B,KIF14,MAG,MCPH1,MMP9,MOG,SKP2,TNFRSF21,UCP2	26	3.77e-06
DNA Replication, Recombination, and Repair	Nicking of DNA	1.165	FTH1,GZMA,GZMH,RAG1,TOP2A	5	1.45e-06
Cell Death and Survival	Cell death of immune cells	1.183	ANPEP,APOB,AURKB,BCL6,BIRC5,C3,CAT,CCL3,CCNB1,CDC42,CDK1,CEBPB,CERS5,CISH,CXCL2,DDIT4,EGF,FASLG,FN1,FOS,FTH1,GZMA,HMOX1,IL1B,IRS2,MOG,MYB,NFIL3,PARP14,PNP,RAG1,SLC7A11,ST3GAL1,TMEM173,TNFRSF21,TOP2A	36	8.09e-07
Gastrointestinal Disease,Inflammatory Response	Inflammation of gastrointestinal tract	1.207	ABCB1,AGTR1,APOA4,BATF,C3,CTSV,CXCL2,CXCL5,EDN1,EPX,FCER2,FN1,FOS,FRRS1,GRIN2B,HMOX1,IL1B,MMP9,NFIL3,OLFM4,RAG1,SERPINE1,TF,TMEM173,TOP2A,TYMS	26	2.06e-05
Cell Death and Survival,Organismal Injury and Abnormalities,Renal and Urological Disease	Apoptosis of kidney cell lines	1.29	AIFM3,ATP2B2,BCL6,BIRC5,CAT,CCNB1,CDK1,CENPF,EGF,FASLG,FOS,GRIN2B,HIPK2,MELK,PKN2,STK35	16	2.19e-05
Cell Death and Survival	Neuronal cell death	1.313	BIRC5,CAPN1,CAT,CCNB1,CDC25B,CDC42,CDK1,CEBPB,CIT,CTH,CTSV,EGF,FASLG,FN1,FOS,GRIN2B,HDAC3,HIPK2,HMOX1,HSPD1,IL1B,KIF14,MAG,MCPH1,MMP9,MOG,MYB,NEFM,NFIL3,RAG1,SERPINE1,SKP2,TF,TNFRSF21,UCP2	35	5.36e-06
Cell Death and Survival,Organismal Injury and Abnormalities,Renal and Urological Disease	Cell death of kidney cells	1.626	AGTR1,AIFM3,ATP2B2,BCL6,BIRC5,CAT,CCNB1,CDC42,CDK1,CENPF,EDN1,EGF,FASLG,FOS,GRIN2B,HIPK2,IL1B,MELK,PKN2,RAG1,STK35	21	2.52e-05
Cell Death and Survival	Cell death of breast cancer cell lines	1.631	BCL6,BIRC5,CAT,CDC42,CDK1,CEBPB,CERS5,CKS1B,DDIT4,EGF,FASLG,FN1,FOXM1,FTH1,HMOX1,HSPD1,IFI16,KIF11,KPNA2,KRT18,MAD2L1,MELK,NACC2,NFIL3,PLK1,TRAIP,TYMS,USP47	28	4.52e-09
Cellular Assembly and Organization,DNA Replication, Recombination, and Repair	Quantity of mitotic spindle	1.644	AURKA,AURKB,CCNF,HMMR,KIF11,KIF2C,KIF4A,PLK1,TPX2,WEE1	10	5.91e-13
Cell Death and Survival	Apoptosis of tumor cell lines	1.685	ABCB1,AKAP12,AURKA,BCL6,BIRC5,CAPN1,CAT,CCNB1,CDC20,CDC42,CDCA2,CDK1,CEBPB,CENPE,CENPF,CHIA,CKS1B,CTH,DDIT4,EDN1,EGF,EVA1C,FASLG,FCER2,FKBP5,FN1,FOS,FOXM1,FTH1,GZMM,HDAC3,HIPK2,HMMR,HMOX1,HSPD1,IFI16,IGFBP1,IL1B,KCNA5,KIF11,KIF14,KPNA2,KRT18,MAD2L1,MELK,MMP9,MYB,NACC2,NDC80,NEK2,NFIL3,NUF2,PARP14,PKMYT1,PLK1,PLK4,PLSCR3,RACGAP1,RPA1,SERPINE1,SKP2,ST3GAL1,TACC3,TF,TNFRSF21,TOP2A,TPX2,TRAIP,TTK,TYM…	71	1.01e-11
Cell Death and Survival	Cell death of colorectal cancer cell lines	1.777	BIRC5,CCNB1,CDC20,CDC42,CDK1,EDN1,EGF,FASLG,HDAC3,HIPK2,HMOX1,HSPD1,IL1B,KRT18,MELK,MYB,TF,TK1,TTK,UBE2C,WEE1	21	3.04e-06
Cell Death and Survival	Apoptosis of breast cancer cell lines	1.78	BCL6,BIRC5,CAT,CDK1,CKS1B,DDIT4,EGF,FASLG,FN1,FOXM1,FTH1,HMOX1,HSPD1,IFI16,KIF11,KPNA2,KRT18,MELK,NACC2,PLK1,TRAIP,TYMS	22	7.58e-07
Cell Death and Survival,Organismal Injury and Abnormalities,Renal and Urological Disease	Necrosis of kidney	1.801	AGTR1,AIFM3,ATP2B2,BCL6,BIRC5,CAT,CCNB1,CDC42,CDK1,CENPF,EDN1,EGF,FASLG,FOS,GRIN2B,HIPK2,HMOX1,IL1B,MELK,PKN2,RAG1,STK35	22	1.64e-05
Cell Death and Survival	Cell death of cervical cancer cell lines	1.982	ABCB1,APOB,AURKB,BIRC5,BUB1B,CAT,CCNB1,CDC20,CDCA2,CDK1,CENPE,CENPF,EGF,FASLG,FOS,FTH1,GZMM,HAUS8,IL1B,KIF11,KIF14,KRT18,MAD2L1,MMS22L,NDC80,NUF2,PLK1,PLK4,PLSCR3,RACGAP1,RPA1,SKA3,TACC3,TNFRSF21,TOP2A,TPX2,TTK,UCP2	38	1.31e-15
Cancer,Cell Death and Survival,Organismal Injury and Abnormalities,Tumor Morphology	Apoptosis of tumor cells	2.056	ANPEP,BIRC5,CAT,CDC25B,CDK1,EGF,FASLG,GZMA,HIPK2,HMOX1,MMP9,MYB,PLK1,PNP,SERPINE1,SLC7A11,TF,TIMP2,TNFRSF21	19	5.68e-06
Cellular Assembly and Organization,DNA Replication, Recombination, and Repair	Formation of gamma H2AX nuclear focus	2.128	CCNA2,CCNB1,CCNB3,CDK1,FANCD2,FOXM1,HIPK2,HMOX1,IL1B,INCENP,NEK2,POLQ,RBBP8,TACC3	14	4.83e-12
Cellular Assembly and Organization	Missegregation of chromosomes	2.159	AURKB,BUB1B,CENPE,KIF11,KIF2C,KIF4A,NDC80,TTK	8	1.39e-07
Cell Death and Survival	Apoptosis of cervical cancer cell lines	2.167	ABCB1,BIRC5,CAT,CCNB1,CDC20,CDCA2,CDK1,CENPE,CENPF,EGF,FASLG,FOS,GZMM,IL1B,KIF11,KIF14,MAD2L1,NDC80,NUF2,PLK1,PLK4,PLSCR3,RACGAP1,RPA1,TACC3,TNFRSF21,TPX2,TTK	28	3.71e-11
Cell Death and Survival	Cell death of tumor cell lines	2.29	ABCB1,AKAP12,APOB,AURKA,AURKB,BCL6,BIRC5,BUB1B,CAPN1,CAT,CCNB1,CDC20,CDC42,CDCA2,CDK1,CEBPB,CENPE,CENPF,CENPI,CERS5,CHIA,CKS1B,CTH,DDIT4,EDN1,EGF,EVA1C,FASLG,FCER2,FKBP5,FN1,FOS,FOXM1,FTH1,GZMH,GZMM,HAUS8,HDAC3,HIPK2,HMMR,HMOX1,HSPD1,IFI16,IGFBP1,IL1B,INCENP,KCNA5,KIF11,KIF14,KPNA2,KRT18,MAD2L1,MELK,MMP9,MMS22L,MYB,NACC2,NDC80,NEK2,NFIL3,NUF2,PARP14,PKMYT1,PLK1,PLK4,PLSCR3,RACGAP1,RPA1,SERPINE1,S…	87	1.45e-13
Cancer,Cell Death and Survival,Organismal Injury and Abnormalities,Tumor Morphology	Cell death of tumor cells	2.465	ANPEP,BIRC5,BUB1B,CAT,CDC25B,CDK1,EGF,FASLG,FOS,FOXM1,GZMA,HIPK2,HMOX1,IL1B,MAD2L1,MMP9,MYB,PARP14,PLK1,PNP,SERPINE1,SLC7A11,TF,TIMP2,TNFRSF21,TTK,UBB	27	1.67e-06
Cell Death and Survival	Necrosis	2.708	ABCB1,AGTR1,AIFM3,AKAP12,ANPEP,APOB,ASS1,ATP2B2,AURKA,AURKB,BCL6,BIRC5,BPI,BUB1B,C3,CAPN1,CAT,CCL3,CCNB1,CD36,CDC20,CDC25B,CDC42,CDCA2,CDK1,CEBPB,CENPE,CENPF,CENPI,CERS5,CHIA,CISH,CIT,CKS1B,CTH,CTSV,CXCL2,DDIT4,EDN1,EGF,EPX,EVA1C,F13A1,FANCD2,FASLG,FCER2,FKBP5,FN1,FOS,FOXM1,FTH1,GRIN2B,GZMA,GZMH,GZMM,HAS2,HAUS8,HDAC3,HIPK2,HMMR,HMOX1,HSPD1,IFI16,IGFBP1,IL1B,INCENP,IRS2,KCNA5,KIF11,KIF14,KPNA2,KRT…	125	1.16e-14
Cell Death and Survival	Apoptosis	2.939	ABCB1,AGTR1,AIFM3,AKAP12,ANPEP,ASS1,ATP2B2,AURKA,AURKB,BCL6,BIRC5,BPI,C19orf12,C3,CAPN1,CAT,CCL3,CCNA2,CCNB1,CD36,CDC20,CDC25B,CDC42,CDCA2,CDK1,CEBPB,CENPE,CENPF,CHIA,CIT,CKS1B,CTH,CTSV,CXCL2,DDIT4,E2F8,EDN1,EGF,ESPL1,EVA1C,FASLG,FCER2,FKBP5,FN1,FOS,FOXM1,FTH1,G2E3,GRIN2B,GZMA,GZMH,GZMM,HAS2,HDAC3,HIPK2,HMMR,HMOX1,HSPD1,IFI16,IGFBP1,IL1B,IRS2,KCNA5,KCNJ1,KIF11,KIF14,KIF18A,KPNA2,KRT18,KRT8,MAD2L1…	126	2.16e-15
Organismal Survival	Morbidity or mortality	4.224	ABCB1,ACE2,ADAM19,AGTR1,AKAP12,ALOXE3,ALPL,APOB,ASGR2,ASS1,AURKA,AURKB,BCL6,BIRC5,BUB1B,C3,CAPN1,CCNA2,CCNB2,CCNF,CD36,CDC20,CDK1,CEBPB,CENPE,CENPU,CIT,CKS1B,CLDN4,CTH,CTSV,CXCL2,CXCL5,CYP1A1,CYP24A1,DIAPH3,E2F8,EDN1,EPX,ERO1A,ESCO2,ESPL1,F13A1,FANCD2,FASLG,FN1,FOS,FOXM1,FTH1,G2E3,GPNMB,GRIN2B,GZMA,HAS2,HBZ,HDAC3,HIPK2,HMOX1,IL1B,IMPA1,INCENP,IRS2,KCNJ1,KIF20A,KRT8,LAMC2,LRP4,MAD2L1,MASTL,MCPH1,M…	113	1.28e-12
Organismal Survival	Organismal death	4.228	ABCB1,ACE2,ADAM19,AGTR1,AKAP12,ALOXE3,ALPL,APOB,ASGR2,ASS1,AURKA,AURKB,BCL6,BIRC5,BUB1B,C3,CAPN1,CCNA2,CCNB2,CCNF,CD36,CDC20,CDK1,CEBPB,CENPE,CENPU,CIT,CKS1B,CLDN4,CTH,CTSV,CXCL2,CXCL5,CYP1A1,CYP24A1,DIAPH3,E2F8,EDN1,EPX,ERO1A,ESCO2,ESPL1,F13A1,FANCD2,FASLG,FN1,FOS,FOXM1,FTH1,G2E3,GPNMB,GRIN2B,GZMA,HAS2,HBZ,HDAC3,HIPK2,HMOX1,IL1B,IMPA1,INCENP,IRS2,KCNJ1,KIF20A,KRT8,LAMC2,LRP4,MAD2L1,MASTL,MCPH1,M…	112	1.26e-12
Cancer,Dermatological Diseases and Conditions,Organismal Injury and Abnormalities	Skin cancer		AADACL2,ABCB1,ACE2,ACSL5,ADAM19,AGTR1,AIFM3,AKAP12,ALOXE3,ALPL,ANKRD24,ANPEP,ANXA3,APOA4,APOB,ARHGAP19,ARMC1,ASGR2,ASPM,ASS1,ATP2B2,AURKA,BCL6,BIRC5,BPI,BUB1B,C1QL2,C3,CAD,CAPN1,CCDC73,CCNB3,CCNF,CENPE,CENPF,CENPL,CEP55,CHAF1B,CHIA,CHST6,CIT,CKAP2L,CLDN4,CNTNAP4,CPNE5,CRB1,CTTNBP2,CXCL5,CYP1A1,CYP24A1,DCST1,DLGAP5,DRP2,DSN1,E2F8,EDN1,EGF,EPRS,EPX,ESCO2,ESPL1,F13A1,FABP2,FANCD2,FASLG,FKBP5,FN1,FOS…	196	1.31e-07
Cancer,Dermatological Diseases and Conditions,Organismal Injury and Abnormalities	Cutaneous melanoma		AADACL2,ABCB1,ACE2,ACSL5,ADAM19,AGTR1,AIFM3,AKAP12,ALOXE3,ALPL,ANKRD24,ANPEP,ANXA3,APOB,ARHGAP19,ARMC1,ASGR2,ASPM,ASS1,ATP2B2,BCL6,BIRC5,BPI,BUB1B,C1QL2,C3,CAD,CAPN1,CCDC73,CCNB3,CCNF,CENPE,CENPF,CENPL,CEP55,CHAF1B,CHIA,CIT,CKAP2L,CLDN4,CNTNAP4,CPNE5,CRB1,CTTNBP2,CXCL5,CYP1A1,CYP24A1,DCST1,DLGAP5,DRP2,DSN1,E2F8,EDN1,EPRS,EPX,ESCO2,ESPL1,F13A1,FABP2,FANCD2,FASLG,FKBP5,FN1,GAL3ST3,GPA33,GPNMB,GRIA4…	182	4.13e-06
Cancer,Endocrine System Disorders,Organismal Injury and Abnormalities	Endocrine cancer		ABCB1,ACE2,ACSL5,ADAM19,AGTR1,AIFM3,AKAP12,ALOXE3,ANKRD24,ANLN,ANPEP,APOB,ARHGAP11A,ARHGEF39,ARMC1,ASGR2,ASPM,ASS1,ATP2B2,AURKA,BATF,BCL6,BIRC5,BPI,BUB1B,C1orf112,C1QL2,C3,CAD,CAPN1,CAT,CCDC73,CCNB2,CCNB3,CCNF,CDC20,CDC25B,CDC42,CDCA2,CDCA3,CDCA7L,CDK1,CEBPB,CENPE,CENPF,CENPI,CENPL,CHAF1B,CHIA,CHST6,CISH,CIT,CKAP2L,CNTNAP4,CPNE5,CRB1,CRY1,CTH,CTTNBP2,CXCL2,CYP24A1,DCST1,DEPDC1B,DIAPH3,DISP2,DLGAP…	258	1.89e-11
Cancer,Endocrine System Disorders,Organismal Injury and Abnormalities	Nonpituitary endocrine tumor		ABCB1,ACE2,ACSL5,ADAM19,AIFM3,AKAP12,ALOXE3,ANKRD24,ANLN,ANPEP,APOB,ARHGAP11A,ARHGEF39,ARMC1,ASGR2,ASPM,ASS1,ATP2B2,AURKA,BATF,BCL6,BIRC5,BPI,BUB1B,C1orf112,C1QL2,C3,CAD,CAPN1,CAT,CCDC73,CCNB2,CCNB3,CCNF,CDC20,CDC25B,CDC42,CDCA2,CDCA3,CDCA7L,CDK1,CEBPB,CENPE,CENPF,CENPI,CENPL,CHAF1B,CHIA,CHST6,CISH,CIT,CKAP2L,CNTNAP4,CPNE5,CRB1,CRY1,CTH,CTSV,CTTNBP2,CXCL2,CYP24A1,DCST1,DEPDC1B,DIAPH3,DISP2,DLGAP5…	259	2.67e-11
Cancer,Endocrine System Disorders,Organismal Injury and Abnormalities	Endocrine carcinoma		ABCB1,ACE2,ACSL5,ADAM19,AIFM3,AKAP12,ALOXE3,ANKRD24,ANLN,ANPEP,APOB,ARHGAP11A,ARHGEF39,ARMC1,ASGR2,ASPM,ASS1,ATP2B2,AURKA,BATF,BCL6,BIRC5,BPI,BUB1B,C1orf112,C1QL2,C3,CAD,CAPN1,CAT,CCDC73,CCNB2,CCNB3,CCNF,CDC20,CDC25B,CDC42,CDCA2,CDCA3,CDCA7L,CDK1,CEBPB,CENPE,CENPF,CENPI,CENPL,CHAF1B,CHIA,CHST6,CISH,CIT,CKAP2L,CNTNAP4,CPNE5,CRB1,CRY1,CTH,CTTNBP2,CXCL2,DCST1,DEPDC1B,DIAPH3,DISP2,DLGAP5,DRP2,DSN1,DY…	256	7.02e-11
Cancer,Endocrine System Disorders,Organismal Injury and Abnormalities	Thyroid carcinoma		ABCB1,ACE2,ACSL5,ADAM19,AIFM3,AKAP12,ALOXE3,ANKRD24,ANLN,ANPEP,APOB,ARHGAP11A,ARHGEF39,ARMC1,ASGR2,ASPM,ASS1,ATP2B2,AURKA,BATF,BCL6,BIRC5,BPI,BUB1B,C1orf112,C1QL2,C3,CAD,CAPN1,CAT,CCDC73,CCNB2,CCNB3,CCNF,CDC20,CDC25B,CDC42,CDCA2,CDCA3,CDCA7L,CDK1,CEBPB,CENPE,CENPF,CENPI,CENPL,CHAF1B,CHIA,CHST6,CISH,CIT,CKAP2L,CNTNAP4,CPNE5,CRB1,CRY1,CTH,CTTNBP2,CXCL2,DCST1,DEPDC1B,DIAPH3,DISP2,DLGAP5,DRP2,DSN1,DY…	253	4.23e-10
Cancer,Endocrine System Disorders,Organismal Injury and Abnormalities,Reproductive System Disease	Ovarian cancer		ABCB1,ACE2,ADAM19,ALOXE3,ANKRD24,ANLN,ANPEP,APOB,ASPM,AURKB,BIRC5,C3,CAD,CCL3,CCNB1,CCNB2,CD36,CDC42,CDK1,CENPE,CLDN4,CYP24A1,DCST1,DRP2,E2F8,EGF,F13A1,FANCD2,FASLG,FFAR2,FN1,FOS,FOXM1,GAL3ST3,GPA33,GRIA4,GRIN2B,HAS2,HBE1,HDAC3,HMMR,IFI44L,IGFBP1,IMPG1,IRS2,KIF23,KNTC1,KPNA2,KRT8,LRP4,LTB4R,MAG,MEP1B,MGAM,MKI67,MMP9,MTFR2,NACC2,NCAN,NEFM,PLB1,POLE,POLQ,PSAT1,RACGAP1,RAD54B,RNF17,SERPINE1,SHANK2,S…	79	6.69e-10
Cancer,Endocrine System Disorders,Organismal Injury and Abnormalities,Reproductive System Disease	Ovarian tumor		ABCB1,ACE2,ADAM19,ALOXE3,ANKRD24,ANLN,ANPEP,APOB,ASPM,AURKB,BIRC5,C3,CAD,CCL3,CCNB1,CCNB2,CD36,CDC42,CDK1,CENPE,CLDN4,CYP24A1,DCST1,DRP2,E2F8,EGF,F13A1,FANCD2,FASLG,FFAR2,FN1,FOS,FOXM1,GAL3ST3,GPA33,GRIA4,GRIN2B,HAS2,HBE1,HDAC3,HMMR,IFI44L,IGFBP1,IL1B,IMPG1,IRS2,KIF23,KNTC1,KPNA2,KRT8,LRP4,LTB4R,MAG,MEP1B,MGAM,MKI67,MMP9,MTFR2,NACC2,NCAN,NEFM,PLB1,POLE,POLQ,PSAT1,RACGAP1,RAD54B,RNF17,SERPINE1,SHA…	80	8.75e-10
Cancer,Endocrine System Disorders,Organismal Injury and Abnormalities,Reproductive System Disease	Pituitary gland tumor		AGTR1,ASS1,C3,CAD,CCNB2,HMOX1,IFIT1B,LAMB3,LTB4R,MMP9,RAG1,SKP2,TYMS	13	2.17e-05
Cancer,Gastrointestinal Disease,Organismal Injury and Abnormalities	Gastrointestinal carcinoma		AADACL2,ABCB1,ACE2,ADAM19,AGTR1,AKAP12,ALOXE3,ALPL,ANKRD24,ANLN,ANPEP,ANXA3,APOA4,APOB,ARHGAP11A,ARHGAP19,ARMC1,ASPM,ASS1,ATP2B2,AURKA,AURKB,BATF,BCL6,BIRC5,BPI,BUB1B,C1orf112,C1QL2,C3,CAD,CAPN1,CAT,CCDC73,CCNA2,CCNB1,CCNB2,CCNF,CD83,CDC20,CDC25B,CDC42,CDCA2,CDCA7L,CDK1,CEBPB,CENPE,CENPF,CENPT,CENPX,CEP55,CHIA,CHST6,CIT,CKAP2L,CLDN4,CNTNAP4,CRB1,CRY1,CTTNBP2,CXCL2,CYP1A1,CYP24A1,DCST1,DDIT4,DEPDC…	269	6.41e-14
Cancer,Gastrointestinal Disease,Organismal Injury and Abnormalities	Large intestine carcinoma		AADACL2,ABCB1,ACE2,ADAM19,AGTR1,AKAP12,ALOXE3,ALPL,ANKRD24,ANLN,ANPEP,ANXA3,APOA4,APOB,ARHGAP11A,ARHGAP19,ARMC1,ASPM,ASS1,ATP2B2,AURKA,AURKB,BATF,BCL6,BIRC5,BPI,BUB1B,C1orf112,C1QL2,C3,CAD,CAPN1,CAT,CCDC73,CCNA2,CCNB1,CCNB2,CCNF,CDC20,CDC25B,CDC42,CDCA2,CDCA7L,CDK1,CEBPB,CENPE,CENPF,CENPT,CENPX,CEP55,CHIA,CHST6,CIT,CKAP2L,CLDN4,CNTNAP4,CRB1,CRY1,CTTNBP2,CYP1A1,CYP24A1,DCST1,DDIT4,DEPDC1B,DIAPH3,D…	258	2.56e-13
Cancer,Gastrointestinal Disease,Organismal Injury and Abnormalities	Gastrointestinal adenocarcinoma		AADACL2,ABCB1,ACE2,ADAM19,AGTR1,AKAP12,ALOXE3,ALPL,ANKRD24,ANLN,ANPEP,ANXA3,APOA4,APOB,ARHGAP11A,ARHGAP19,ARMC1,ASPM,ASS1,ATP2B2,AURKA,AURKB,BATF,BCL6,BIRC5,BPI,BUB1B,C1orf112,C1QL2,C3,CAD,CAPN1,CCDC73,CCNB1,CCNB2,CCNF,CDC20,CDC25B,CDC42,CDCA2,CDCA7L,CDK1,CEBPB,CENPE,CENPF,CENPT,CEP55,CHIA,CHST6,CIT,CKAP2L,CLDN4,CNTNAP4,CRB1,CRY1,CTTNBP2,CYP1A1,CYP24A1,DCST1,DDIT4,DEPDC1B,DIAPH3,DISP2,DLGAP5,DRP2…	259	1.65e-12
Cancer,Gastrointestinal Disease,Organismal Injury and Abnormalities	Large intestine adenocarcinoma		AADACL2,ABCB1,ACE2,ADAM19,AGTR1,AKAP12,ALOXE3,ALPL,ANKRD24,ANLN,ANPEP,ANXA3,APOA4,APOB,ARHGAP11A,ARHGAP19,ARMC1,ASPM,ASS1,ATP2B2,AURKA,AURKB,BATF,BCL6,BIRC5,BPI,BUB1B,C1orf112,C1QL2,C3,CAD,CAPN1,CCDC73,CCNB1,CCNB2,CCNF,CDC20,CDC25B,CDC42,CDCA2,CDCA7L,CDK1,CEBPB,CENPE,CENPF,CENPT,CEP55,CHIA,CHST6,CIT,CKAP2L,CLDN4,CNTNAP4,CRB1,CRY1,CTTNBP2,CYP1A1,CYP24A1,DCST1,DDIT4,DEPDC1B,DIAPH3,DISP2,DLGAP5,DRP2…	253	5.23e-12
Cancer,Gastrointestinal Disease,Organismal Injury and Abnormalities	Colon cancer		ABCB1,ACE2,ADAM19,AKAP12,ALPL,ANKRD24,ANPEP,APOA4,APOB,ARHGAP11A,ARMC1,ASS1,ATP2B2,AURKA,AURKB,BATF,BCL6,BIRC5,BPI,BUB1B,C1orf112,C3,CAD,CAT,CCDC73,CCNA2,CCNB2,CDCA8,CENPE,CENPF,CENPU,CENPX,CEP55,CHIA,CLDN4,CNTNAP4,CTTNBP2,CYP24A1,DCST1,DEPDC1B,DLGAP5,DRP2,E2F8,EGF,ESCO2,ESPL1,FANCD2,FASLG,FCRLB,FFAR2,FMO5,FN1,GATD3A/GATD3B,GEN1,GINS2,GLIPR2,GRIA4,GZMH,HAUS3,HAUS5,HAUS8,HDAC3,HIPK2,HMMR,HSPD1,IAR…	155	3.11e-10
Cancer,Gastrointestinal Disease,Organismal Injury and Abnormalities	Colorectal carcinoma		ABCB1,ACE2,ADAM19,AKAP12,ALPL,ANKRD24,ANPEP,APOA4,APOB,ARHGAP11A,ARMC1,ASS1,ATP2B2,AURKA,AURKB,BATF,BCL6,BIRC5,BPI,BUB1B,C1orf112,C3,CAD,CAT,CCDC73,CCNA2,CDC42,CENPE,CENPF,CENPX,CEP55,CHIA,CLDN4,CNTNAP4,CTTNBP2,CYP24A1,DCST1,DEPDC1B,DIAPH3,DRP2,E2F8,EGF,ESCO2,ESPL1,F13A1,FANCD2,FASLG,FCRLB,FFAR2,FMO5,FN1,FOS,GATD3A/GATD3B,GEN1,GINS2,GLIPR2,GRIA4,GZMH,HAUS3,HAUS5,HAUS8,HDAC3,HIPK2,HMMR,HSPD1,IARS,…	152	3.03e-09
Cancer,Gastrointestinal Disease,Organismal Injury and Abnormalities	Colon carcinoma		ABCB1,ACE2,ADAM19,AKAP12,ALPL,ANKRD24,ANPEP,APOA4,APOB,ARHGAP11A,ARMC1,ASS1,ATP2B2,AURKB,BATF,BCL6,BIRC5,BPI,BUB1B,C1orf112,C3,CAD,CAT,CCDC73,CCNA2,CENPE,CENPF,CENPX,CEP55,CHIA,CLDN4,CNTNAP4,CTTNBP2,CYP24A1,DCST1,DEPDC1B,DRP2,E2F8,EGF,ESCO2,ESPL1,FANCD2,FASLG,FCRLB,FFAR2,FMO5,FN1,GATD3A/GATD3B,GEN1,GINS2,GLIPR2,GRIA4,GZMH,HAUS3,HAUS5,HAUS8,HDAC3,HIPK2,HMMR,HSPD1,IARS,IFI16,IFI44L,IGLL1/IGLL5,IMPG…	143	2.88e-08
Cancer,Gastrointestinal Disease,Organismal Injury and Abnormalities	Colorectal adenocarcinoma		ABCB1,ACE2,ADAM19,AKAP12,ALPL,ANKRD24,ANPEP,APOA4,APOB,ARHGAP11A,ARMC1,ASS1,ATP2B2,AURKA,AURKB,BATF,BCL6,BIRC5,BPI,BUB1B,C1orf112,C3,CAD,CCDC73,CDC42,CENPE,CENPF,CEP55,CHIA,CLDN4,CNTNAP4,CTTNBP2,CYP24A1,DCST1,DEPDC1B,DIAPH3,DRP2,E2F8,EGF,ESCO2,ESPL1,F13A1,FANCD2,FASLG,FCRLB,FFAR2,FMO5,FN1,FOS,GATD3A/GATD3B,GEN1,GLIPR2,GRIA4,GZMH,HAUS3,HAUS5,HAUS8,HDAC3,HIPK2,HMMR,HSPD1,IARS,IFI16,IFI44L,IGLL1/IGL…	145	3.99e-08
Cancer,Gastrointestinal Disease,Organismal Injury and Abnormalities	Upper gastrointestinal tract cancer		ABCB1,AGTR1,ANLN,ANPEP,APOB,ATP2B2,AURKA,BATF,BCL6,BIRC5,BUB1B,C3,CAD,CAPN1,CCDC73,CCNB1,CD83,CDC20,CDCA2,CEBPB,CENPF,CLDN4,CNTNAP4,CRB1,CTTNBP2,CXCL2,CYP1A1,DLGAP5,E2F8,F13A1,FCER2,FCRLB,FFAR2,FN1,FOXM1,FRRS1,FTH1,G2E3,GAL3ST3,GEN1,GLIPR2,GPNMB,GRIA4,HARBI1,HAS2,HIPK2,HMMR,IARS,IFI16,IL1B,KCNA5,KIF20B,KIF2C,KNTC1,LAMC2,LCT,LRP4,MASTL,MCPH1,MELK,MFAP4,MGAM,MKI67,MMP9,MPDZ,MYB,MYH7,NCAN,NEFM,NET1,…	105	3.84e-07
Cancer,Gastrointestinal Disease,Organismal Injury and Abnormalities	Upper gastrointestinal carcinoma		ABCB1,AGTR1,ANLN,ANPEP,APOB,ATP2B2,AURKA,BATF,BCL6,BIRC5,BUB1B,C3,CAD,CAPN1,CCDC73,CCNB1,CD83,CDC20,CDCA2,CEBPB,CENPF,CLDN4,CNTNAP4,CRB1,CTTNBP2,CXCL2,CYP1A1,DLGAP5,E2F8,F13A1,FCRLB,FFAR2,FN1,FRRS1,FTH1,G2E3,GAL3ST3,GEN1,GLIPR2,GPNMB,GRIA4,HARBI1,HAS2,HIPK2,HMMR,IARS,IFI16,KCNA5,KIF20B,KIF2C,KNTC1,LAMC2,LCT,LRP4,MASTL,MCPH1,MELK,MFAP4,MGAM,MKI67,MMP9,MPDZ,MYH7,NCAN,NEFM,NET1,NIPAL2,PDIA2,PIF1,PKN…	101	5.65e-07
Cancer,Gastrointestinal Disease,Organismal Injury and Abnormalities	Colon adenocarcinoma		ACE2,ADAM19,AKAP12,ALPL,ANKRD24,ANPEP,APOA4,APOB,ARHGAP11A,ARMC1,ASS1,ATP2B2,AURKB,BATF,BCL6,BIRC5,BPI,BUB1B,C1orf112,C3,CAD,CCDC73,CENPE,CENPF,CEP55,CHIA,CLDN4,CNTNAP4,CTTNBP2,CYP24A1,DCST1,DEPDC1B,DRP2,E2F8,EGF,ESCO2,ESPL1,FANCD2,FASLG,FCRLB,FFAR2,FMO5,FN1,GATD3A/GATD3B,GEN1,GLIPR2,GRIA4,GZMH,HAUS3,HAUS5,HAUS8,HDAC3,HIPK2,HMMR,HSPD1,IARS,IFI16,IFI44L,IGLL1/IGLL5,IMPG1,IRS2,KIF14,KIF18A,KIF20B,K…	136	7.4e-07
Cancer,Gastrointestinal Disease,Organismal Injury and Abnormalities	Rectal adenocarcinoma		ANPEP,BUB1B,CDC42,CENPF,CNTNAP4,DIAPH3,ESPL1,F13A1,FOS,GEN1,KIF14,KIF18A,KIF23,MKI67,MMP13,MPDZ,MPP6,NACC2,OLFM4,PKMYT1,PLB1,POLE,POLQ,SKA3,SLC7A11,TOP2A,TYMS,UNC79	28	7.36e-06
Cancer,Gastrointestinal Disease,Organismal Injury and Abnormalities	Gastroesophageal cancer		ABCB1,AGTR1,ANLN,ANPEP,APOB,ATP2B2,BATF,BCL6,BIRC5,C3,CAPN1,CCDC73,CDC20,CEBPB,CENPF,CNTNAP4,CRB1,E2F8,F13A1,FCER2,FCRLB,FFAR2,FN1,FOXM1,FTH1,G2E3,GAL3ST3,GLIPR2,GPNMB,HAS2,HIPK2,HMMR,IFI16,IL1B,KCNA5,KIF2C,LCT,MASTL,MCPH1,MGAM,MKI67,MMP9,MPDZ,MYB,MYH7,NCAN,NEFM,NET1,NIPAL2,PDIA2,PKN2,PLB1,POLE,PRSS27,RBBP8,RETSAT,RTKN2,RTL1,SAMD7,SERPINE1,SLC14A2,SUSD5,TFPI2,TOP2A,TTK,TYMS,UBE2C,UGDH,UNC79,WNK2,…	71	1.84e-05
Cancer,Hematological Disease,Immunological Disease,Organismal Injury and Abnormalities	Plasma cell dyscrasia		ABCB1,ALPL,ATP2B2,AURKA,BCL6,BIRC5,CAT,CCL3,CCNB1,CCNB2,CD36,CDC20,CDK1,CXCL2,FCER2,FN1,FOS,FRRS1,GRIN2B,HDAC3,HMOX1,IL1B,KIF11,KIF2C,KPNA2,MKI67,MMP9,MPDZ,MR1,NDC80,PDIA2,POLE,PSMB8,PSMB9,RAG1,SOCS2,TF,TIMP2,TOP2A,TYMS	40	8.45e-14
Cancer,Hematological Disease,Immunological Disease,Organismal Injury and Abnormalities	Acute leukemia		ABCB1,AKAP12,ALOXE3,ANPEP,APOB,ARHGEF39,AURKA,AURKB,BCL6,BIRC5,BPI,BUB1B,C3,CCNA2,CCNB3,CD36,CDCA2,CDK1,CEBPB,CENPF,CENPI,CHIA,CKAP2L,CKS1B,CNTNAP4,CYP1A1,DCST1,DISP2,E2F8,FANCD2,FASLG,FOXM1,GEN1,GLIPR2,HDAC3,HSPD1,IARS,IFI44L,IGLL1/IGLL5,IL1B,KRT18,LRRC53,MARS,MASTL,MELK,MKI67,MMP9,MR1,MYB,NCAN,NEK2,NET1,NUMA1,PDIA2,PGBD2,PLK1,POLE,POLQ,PPP1R3B,PSMB8,PSMB9,PSRC1,RAD54B,RNF17,RTL1,SKP2,SLC26A3,SL…	79	1.42e-09
Cancer,Hematological Disease,Immunological Disease,Organismal Injury and Abnormalities	Acute myeloid leukemia		ABCB1,AKAP12,ALOXE3,ANPEP,APOB,ARHGEF39,AURKA,AURKB,BIRC5,BPI,BUB1B,C3,CCNA2,CCNB3,CD36,CDCA2,CDK1,CEBPB,CENPF,CENPI,CHIA,CKAP2L,CKS1B,CNTNAP4,CYP1A1,DISP2,E2F8,FASLG,FOXM1,GEN1,GLIPR2,HDAC3,HSPD1,IARS,IFI44L,IGLL1/IGLL5,IL1B,KRT18,LRRC53,MASTL,MELK,MKI67,MMP9,MR1,MYB,NCAN,NEK2,NET1,NUMA1,PDIA2,PGBD2,PLK1,POLE,POLQ,PPP1R3B,PSMB8,PSMB9,PSRC1,RAD54B,RNF17,RTL1,SKP2,SLC26A3,SLC6A15,TF,TOP2A,TRIP13,T…	74	2.94e-09
Cancer,Hematological Disease,Immunological Disease,Organismal Injury and Abnormalities	Myeloid leukemia		ABCB1,AKAP12,ALOXE3,ANPEP,APOB,ARHGEF39,AURKA,AURKB,BIRC5,BPI,BUB1B,C3,CCNA2,CCNB3,CD36,CDCA2,CDK1,CEBPB,CENPF,CENPI,CHIA,CKAP2L,CKS1B,CNTNAP4,CYP1A1,DISP2,E2F8,FANCD2,FASLG,FOXM1,GEN1,GLIPR2,HDAC3,HSPD1,IARS,IFI44L,IGLL1/IGLL5,IL1B,KRT18,LRRC53,MASTL,MELK,MKI67,MMP9,MR1,MYB,NCAN,NEK2,NET1,NUMA1,PDIA2,PGBD2,PLK1,POLE,POLQ,PPP1R3B,PSMB8,PSMB9,PSRC1,RAD54B,RNF17,RTL1,SKP2,SLC26A3,SLC6A15,TF,TOP2A,T…	75	3.39e-09
Cancer,Hematological Disease,Immunological Disease,Organismal Injury and Abnormalities	Mature B-cell neoplasm		ABCB1,ALPL,ANPEP,ATP2B2,AURKA,BCL6,BIRC5,CAD,CAT,CCL3,CCNB1,CCNB2,CCNF,CD36,CDC20,CDCA2,CDK1,CKAP2L,CNTNAP4,CXCL2,EGF,FASLG,FCER2,FN1,FOS,FRRS1,GRIN2B,HDAC3,HMOX1,IGLL1/IGLL5,IL1B,KIF11,KIF2C,KPNA2,LCT,LRP4,MARS,MKI67,MMP9,MPDZ,MR1,MYB,NCAN,NDC80,PAPLN,PDIA2,POLE,POLQ,PSMB8,PSMB9,RAG1,SHANK2,SLC24A2,SLC9A5,SOCS2,TF,TIMP2,TNFRSF21,TOP2A,TRIM3,TYMS,VWA7	62	1.58e-08
Cancer,Hematological Disease,Immunological Disease,Organismal Injury and Abnormalities	B-cell neoplasm		ABCB1,ALPL,ANPEP,ATP2B2,AURKA,BCL6,BIRC5,BUB1B,CAD,CAT,CCL3,CCNB1,CCNB2,CCNF,CD36,CDC20,CDCA2,CDK1,CKAP2L,CNTNAP4,CXCL2,EGF,ESPL1,FASLG,FCER2,FN1,FOS,FRRS1,GRIN2B,HDAC3,HMOX1,IGLL1/IGLL5,IL1B,KIF11,KIF2C,KPNA2,LCT,LRP4,MARS,MKI67,MMP9,MPDZ,MR1,MYB,NCAN,NDC80,PAPLN,PARP14,PDIA2,POLE,POLQ,PSMB8,PSMB9,RAG1,SHANK2,SLC24A2,SLC9A5,SOCS2,TF,TIMP2,TNFRSF21,TOP2A,TRIM3,TYMS,VWA7	65	2.06e-08
Cancer,Hematological Disease,Immunological Disease,Organismal Injury and Abnormalities	Leukemia		ABCB1,AKAP12,ALOXE3,ANPEP,APOB,ARHGEF39,AURKA,AURKB,BCL6,BIRC5,BPI,BUB1B,C3,CCL3,CCNA2,CCNB3,CD36,CDCA2,CDK1,CEBPB,CENPF,CENPI,CHIA,CKAP2L,CKS1B,CNTNAP4,CYP1A1,DCST1,DISP2,E2F8,FANCD2,FASLG,FOXM1,GEN1,GLIPR2,GRIN2B,GZMM,HDAC3,HSPD1,IARS,IFI44L,IGLL1/IGLL5,IL1B,KRT18,LRP4,LRRC53,MARS,MASTL,MELK,MKI67,MMP9,MR1,MYB,NCAN,NEK2,NET1,NUMA1,PDIA2,PGBD2,PLK1,POLE,POLQ,PPP1R3B,PSMB8,PSMB9,PSRC1,RAD54B,RNF1…	86	4.59e-08
Cancer,Hematological Disease,Immunological Disease,Organismal Injury and Abnormalities	Plasma cell myeloma		ABCB1,ALPL,AURKA,BIRC5,CCL3,CD36,FOS,GRIN2B,HDAC3,IL1B,KIF2C,MKI67,MMP9,MR1,NDC80,PSMB8,PSMB9,TIMP2,TOP2A,TYMS	20	4.82e-07
Cancer,Hematological Disease,Immunological Disease,Organismal Injury and Abnormalities	B cell cancer		ANPEP,ATP2B2,AURKA,BCL6,BUB1B,CAD,CAT,CCL3,CCNB1,CCNB2,CCNF,CD36,CDC20,CDCA2,CDK1,CKAP2L,CNTNAP4,CXCL2,EGF,ESPL1,FASLG,FCER2,FN1,HDAC3,HMOX1,IGLL1/IGLL5,IL1B,KIF11,KPNA2,LCT,MARS,MKI67,MPDZ,MR1,MYB,NCAN,PAPLN,PARP14,PDIA2,POLE,PSMB8,PSMB9,RAG1,SLC9A5,SOCS2,TF,TIMP2,TNFRSF21,TOP2A,TYMS,VWA7	51	1.73e-06
Cancer,Hematological Disease,Immunological Disease,Organismal Injury and Abnormalities	WaldenstrÃ¶m macroglobulinemia		ATP2B2,CDC20,CDK1,FCER2,FN1,HDAC3,HMOX1,KPNA2,MPDZ,PDIA2,POLE,PSMB8,PSMB9,RAG1,TOP2A	15	8.66e-06
Cancer,Hematological Disease,Immunological Disease,Organismal Injury and Abnormalities	Mature B-cell lymphoma		ATP2B2,BCL6,CAD,CCNF,CD36,CDC20,CDK1,FCER2,FN1,HDAC3,HMOX1,IGLL1/IGLL5,IL1B,KIF11,KPNA2,LCT,MKI67,MPDZ,PDIA2,POLE,PSMB8,PSMB9,RAG1,SLC9A5,TOP2A,TYMS,VWA7	27	1.95e-05
Cancer,Hematological Disease,Organismal Injury and Abnormalities	Mature lymphocytic neoplasm		ABCB1,ADAM19,ALPL,ANPEP,ATP2B2,AURKA,BCL6,BIRC5,C3,CAD,CAT,CCL3,CCNB1,CCNB2,CCNF,CD36,CDC20,CDCA2,CDK1,CEBPB,CKAP2L,CNTNAP4,CXCL2,DYNLL2,EGF,FASLG,FCER2,FN1,FOS,FRRS1,GRIN2B,GZMM,HDAC3,HMOX1,IFI44L,IGLL1/IGLL5,IL1B,IRS2,KIF11,KIF2C,KPNA2,LAMC2,LCT,LRP4,MARS,MKI67,MMP9,MPDZ,MR1,MYB,NCAN,NDC80,PAPLN,PDIA2,POLE,POLQ,PSMB8,PSMB9,RAG1,RPA1,SHANK2,SLC24A2,SLC9A5,SOCS2,TF,TIMP2,TNFRSF21,TOP2A,TRIM3,TYMS…	71	5.06e-09
Cancer,Hematological Disease,Organismal Injury and Abnormalities	Malignant myeloid neoplasm		ABCB1,AKAP12,ALOXE3,ANPEP,APOB,ARHGEF39,AURKA,AURKB,BIRC5,BPI,BUB1B,C3,CCNA2,CCNB3,CD36,CDCA2,CDK1,CEBPB,CENPF,CENPI,CHIA,CKAP2L,CKS1B,CNTNAP4,CYP1A1,DISP2,E2F8,FANCD2,FASLG,FOXM1,GEN1,GLIPR2,GRIN2B,HDAC3,HSPD1,IARS,IFI44L,IGLL1/IGLL5,IL1B,KRT18,LRRC53,MASTL,MELK,MKI67,MMP9,MR1,MYB,NCAN,NEK2,NET1,NUMA1,PDIA2,PGBD2,PLK1,POLE,POLQ,PPP1R3B,PSMB8,PSMB9,PSRC1,RAD54B,RNF17,RTL1,SKA1,SKP2,SLC26A3,SLC6A1…	77	1.33e-08
Cancer,Hematological Disease,Organismal Injury and Abnormalities	Myeloid neoplasm		ABCB1,AKAP12,ALOXE3,ANPEP,APOB,ARHGEF39,AURKA,AURKB,BIRC5,BPI,BUB1B,C3,CCNA2,CCNB3,CD36,CDCA2,CDK1,CEBPB,CENPF,CENPI,CHIA,CKAP2L,CKS1B,CNTNAP4,CYP1A1,DISP2,E2F8,FANCD2,FASLG,FOXM1,GEN1,GLIPR2,GRIN2B,HDAC3,HSPD1,IARS,IFI44L,IGLL1/IGLL5,IL1B,KIF11,KRT18,LRRC53,MASTL,MELK,MKI67,MMP9,MR1,MYB,NCAN,NEK2,NET1,NUMA1,PDIA2,PGBD2,PLK1,POLE,POLQ,PPP1R3B,PSMB8,PSMB9,PSRC1,RAD54B,RNF17,RTL1,SERPINE1,SKA1,SKP2…	79	1.44e-08
Cancer,Hematological Disease,Organismal Injury and Abnormalities	Bone marrow cancer		ABCB1,AKAP12,ALOXE3,ANPEP,APOB,ARHGEF39,AURKA,AURKB,BIRC5,BPI,BUB1B,C3,CCNA2,CCNB3,CD36,CDCA2,CDK1,CEBPB,CENPF,CENPI,CHIA,CKAP2L,CKS1B,CNTNAP4,CYP1A1,DISP2,E2F8,FANCD2,FASLG,FOXM1,GEN1,GLIPR2,GRIN2B,HDAC3,HSPD1,IARS,IFI44L,IGLL1/IGLL5,IL1B,KRT18,LRRC53,MASTL,MELK,MKI67,MMP9,MR1,MYB,NCAN,NEK2,NET1,NUMA1,PDIA2,PGBD2,PLK1,POLE,POLQ,PPP1R3B,PSMB8,PSMB9,PSRC1,RAD54B,RNF17,RTL1,SKA1,SKP2,SLC26A3,SLC6A1…	77	1.9e-08
Cancer,Hematological Disease,Organismal Injury and Abnormalities	Bone marrow neoplasm		ABCB1,AKAP12,ALOXE3,ANPEP,APOB,ARHGEF39,AURKA,AURKB,BIRC5,BPI,BUB1B,C3,CCNA2,CCNB3,CD36,CDCA2,CDK1,CEBPB,CENPF,CENPI,CHIA,CKAP2L,CKS1B,CNTNAP4,CYP1A1,DISP2,E2F8,FANCD2,FASLG,FOXM1,GEN1,GLIPR2,GRIN2B,HDAC3,HSPD1,IARS,IFI44L,IGLL1/IGLL5,IL1B,KRT18,LRRC53,MASTL,MELK,MKI67,MMP9,MR1,MYB,NCAN,NEK2,NET1,NUMA1,PDIA2,PGBD2,PLK1,POLE,POLQ,PPP1R3B,PSMB8,PSMB9,PSRC1,RAD54B,RNF17,RTL1,SERPINE1,SKA1,SKP2,SLC26…	78	2.44e-08
Cancer,Hereditary Disorder,Organismal Injury and Abnormalities	Hereditary cancer-predisposing syndrome		ABCB1,AURKA,BIRC5,CAT,EGF,FANCD2,FASLG,GEN1,HMMR,HMOX1,IGFBP1,IL1B,MR1,PARP14,POLE,PRC1,RAD54B,RBBP8,TOP2A,TSR2,TYMS,UBE2T	22	6.26e-06
Cancer,Organismal Injury and Abnormalities	Abdominal adenocarcinoma		AADACL2,ABCB1,ACE2,ADAM19,AGTR1,AKAP12,ALOXE3,ALPL,ANKRD24,ANLN,ANPEP,ANXA3,APOA4,APOB,ARHGAP11A,ARHGAP19,ARMC1,ASGR2,ASPM,ASS1,ATP2B2,AURKA,AURKB,BATF,BCL6,BIRC5,BPI,BUB1B,C1orf112,C1QL2,C3,CAD,CAPN1,CCDC73,CCNA2,CCNB1,CCNB2,CCNB3,CCNF,CD36,CDC20,CDC25B,CDC42,CDCA2,CDCA7L,CDK1,CEBPB,CENPE,CENPF,CENPI,CENPL,CENPT,CENPU,CEP55,CHAF1B,CHIA,CHST6,CIT,CKAP2L,CKS1B,CLDN4,CNTNAP4,CPNE5,CRB1,CRY1,CTH,CTT…	291	1.16e-15
Cancer,Organismal Injury and Abnormalities	Pelvic cancer		AADACL2,ABCB1,ACE2,ADAM19,AGTR1,AKAP12,ALOXE3,ALPL,ANKRD24,ANLN,ANPEP,ANXA3,APOA4,APOB,ARHGAP11A,ARHGAP19,ASGR2,ASPM,ASS1,ATP2B2,AURKA,AURKB,BCL6,BIRC5,BUB1B,C1orf112,C3,CAD,CCDC73,CCL3,CCNA2,CCNB1,CCNB2,CCNB3,CD36,CD83,CDC20,CDC25B,CDC42,CDCA7L,CDK1,CENPE,CENPF,CENPI,CENPL,CENPT,CENPU,CEP55,CHAF1B,CHIA,CIT,CKS1B,CLDN4,CNTNAP4,CPNE5,CRB1,CTH,CTSV,CTTNBP2,CXCL2,CYP1A1,CYP24A1,DCST1,DDIT4,DEPDC1B,D…	222	4.75e-15
Cancer,Organismal Injury and Abnormalities	Cancer of secretory structure		ABCB1,ACE2,ACSL5,ADAM19,AGTR1,AIFM3,AKAP12,ALOXE3,ALPL,ANKRD24,ANLN,ANPEP,ANXA3,APOB,ARHGAP11A,ARHGEF39,ARMC1,ASGR2,ASPM,ASS1,ATP2B2,AURKA,BATF,BCL6,BIRC5,BPI,BUB1B,C1orf112,C1QL2,C3,CAD,CAPN1,CAT,CCDC73,CCNB1,CCNB2,CCNB3,CCNF,CDC20,CDC25B,CDC42,CDCA2,CDCA3,CDCA7L,CDK1,CEBPB,CENPE,CENPF,CENPI,CENPL,CENPT,CHAF1B,CHIA,CHST6,CISH,CIT,CKAP2L,CLDN4,CNTNAP4,CPNE5,CRB1,CRY1,CTH,CTTNBP2,CXCL2,CYP24A1,DCS…	283	1.88e-13
Cancer,Organismal Injury and Abnormalities	Genitourinary adenocarcinoma		AADACL2,ABCB1,ACE2,ADAM19,AKAP12,ALOXE3,ANKRD24,ANLN,ANPEP,ANXA3,APOB,ARHGAP11A,ARHGAP19,ASGR2,ASPM,ATP2B2,AURKA,AURKB,BCL6,BIRC5,BUB1B,C1orf112,C3,CAD,CCDC73,CCNA2,CCNB1,CCNB2,CCNB3,CD36,CDC20,CENPE,CENPF,CENPI,CENPL,CENPT,CENPU,CEP55,CHAF1B,CHIA,CIT,CKS1B,CLDN4,CNTNAP4,CPNE5,CRB1,CTH,CTTNBP2,CXCL2,CYP1A1,DCST1,DDIT4,DEPDC1B,DIAPH3,DISP2,DRP2,DSN1,E2F8,EDN1,EGF,EPRS,EPX,ESPL1,F13A1,FANCD2,FASLG,…	196	2.84e-12
Cancer,Organismal Injury and Abnormalities	Serous adenocarcinoma		ABCB1,ANKRD24,ANXA3,AURKA,BUB1B,C3,CCNA2,CCNB1,CCNB2,CD36,CDC20,CIT,CKS1B,CLDN4,ESPL1,F13A1,FN1,FOXM1,GAL3ST3,GRIN2B,GZMA,HAS2,HMMR,IFI44L,KIF11,KIF23,KIF2C,KIFC1,KNTC1,KPNA2,KRT18,KRT8,LAMB3,LAMC2,LRP4,MFAP4,MTFR2,PLK1,POLQ,RACGAP1,RAD54B,RGS5,SLC4A4,SOCS2,TFPI2,TK1,TOP2A,TPX2,TRIP13,TTK,UBE2C,VAMP8,ZAN	53	6.54e-11
Cancer,Organismal Injury and Abnormalities	Head and neck cancer		ABCB1,ACE2,ACSL5,ADAM19,AGTR1,AIFM3,AKAP12,ALOXE3,ANKRD24,ANLN,ANPEP,APOB,ARHGAP11A,ARHGEF39,ARMC1,ASGR2,ASPM,ASS1,ATP2B2,AURKA,BATF,BCL6,BIRC5,BPI,BUB1B,C1orf112,C1QL2,C3,CAD,CAPN1,CAT,CCDC73,CCNB1,CCNB2,CCNB3,CCNF,CD83,CDC20,CDC25B,CDC42,CDCA2,CDCA3,CDCA7L,CDK1,CEBPB,CENPE,CENPF,CENPI,CENPL,CHAF1B,CHIA,CHST6,CISH,CIT,CKAP2L,CLDN4,CNTNAP4,CPNE5,CRB1,CRY1,CTH,CTTNBP2,CXCL2,CYP1A1,CYP24A1,DCST1,DE…	266	1.13e-10
Cancer,Organismal Injury and Abnormalities	Head and neck carcinoma		ABCB1,ACE2,ACSL5,ADAM19,AGTR1,AIFM3,AKAP12,ALOXE3,ANKRD24,ANLN,ANPEP,APOB,ARHGAP11A,ARHGEF39,ARMC1,ASGR2,ASPM,ASS1,ATP2B2,AURKA,BATF,BCL6,BIRC5,BPI,BUB1B,C1orf112,C1QL2,C3,CAD,CAPN1,CAT,CCDC73,CCNB1,CCNB2,CCNB3,CCNF,CD83,CDC20,CDC25B,CDC42,CDCA2,CDCA3,CDCA7L,CDK1,CEBPB,CENPE,CENPF,CENPI,CENPL,CHAF1B,CHIA,CHST6,CISH,CIT,CKAP2L,CLDN4,CNTNAP4,CPNE5,CRB1,CRY1,CTH,CTTNBP2,CXCL2,CYP1A1,DCST1,DEPDC1B,DI…	264	2.25e-10
Cancer,Organismal Injury and Abnormalities	Invasive cancer		ANPEP,BIRC5,BUB1B,CD83,CEBPB,CENPF,CENPU,CXCL2,E2F8,FASLG,FN1,FOS,IL1B,KIF14,KIF18A,KIF20B,KIF23,MKI67,MMP13,MMP9,MPDZ,PKMYT1,POLQ,PYCR1,RACGAP1,SERPINE1,SGO1,SKA3,SLC7A11,TOP2A,TRAIP,TYMS	32	4.63e-10
Cancer,Organismal Injury and Abnormalities	Neck neoplasm		ABCB1,ACE2,ACSL5,ADAM19,AIFM3,AKAP12,ALOXE3,ANKRD24,ANLN,ANPEP,APOB,ARHGAP11A,ARHGEF39,ARMC1,ASGR2,ASPM,ASS1,ATP2B2,AURKA,BATF,BCL6,BIRC5,BPI,BUB1B,C1orf112,C1QL2,C3,CAD,CAPN1,CAT,CCDC73,CCNB2,CCNB3,CCNF,CDC20,CDC25B,CDC42,CDCA2,CDCA3,CDCA7L,CDK1,CEBPB,CENPE,CENPF,CENPI,CENPL,CHAF1B,CHIA,CHST6,CISH,CIT,CKAP2L,CNTNAP4,CPNE5,CRB1,CRY1,CTH,CTTNBP2,CXCL2,CYP24A1,DCST1,DEPDC1B,DIAPH3,DISP2,DLGAP5,DRP2…	255	6.73e-10
Cancer,Organismal Injury and Abnormalities	Invasive carcinoma		ANPEP,BIRC5,BUB1B,CEBPB,CENPF,CENPU,CXCL2,E2F8,FASLG,FN1,FOS,KIF14,KIF18A,KIF20B,KIF23,MKI67,MMP13,MMP9,PKMYT1,POLQ,PYCR1,RACGAP1,SGO1,SKA3,SLC7A11,TOP2A,TRAIP,TYMS	28	5.15e-09
Cancer,Organismal Injury and Abnormalities	Transitional-cell carcinoma		BIRC5,BUB1B,CENPF,CENPU,CXCL2,E2F8,FN1,IRS2,KIF14,KIF18A,KIF23,KIF2C,MKI67,MMP13,PKMYT1,POLE,POLQ,RACGAP1,SGO1,SKA3,TIMP2,TOP2A,TYMS	23	1.32e-07
Cancer,Organismal Injury and Abnormalities	Liquid tumor		ABCB1,AKAP12,ALOXE3,ANPEP,APOB,ARHGEF39,AURKA,AURKB,BCL6,BIRC5,BPI,BUB1B,C3,CCL3,CCNA2,CCNB3,CD36,CDCA2,CDK1,CEBPB,CENPF,CENPI,CHIA,CKAP2L,CKS1B,CNTNAP4,CYP1A1,DCST1,DISP2,E2F8,FANCD2,FASLG,FOXM1,GEN1,GLIPR2,GRIN2B,GZMM,HDAC3,HSPD1,IARS,IFI44L,IGLL1/IGLL5,IL1B,KRT18,LRP4,LRRC53,MARS,MASTL,MELK,MKI67,MMP9,MR1,MYB,NCAN,NEK2,NET1,NUMA1,PDIA2,PGBD2,PLK1,POLE,POLQ,PPP1R3B,PSMB8,PSMB9,PSRC1,RAD54B,RNF1…	88	1.56e-07
Cancer,Organismal Injury and Abnormalities	Multiple cancers		ABCB1,ALPL,AURKA,BIRC5,CCL3,CD36,FOS,GRIN2B,HDAC3,IL1B,KIF2C,MKI67,MMP9,MR1,NDC80,PSMB8,PSMB9,TF,TIMP2,TOP2A,TYMS	21	2.55e-07
Cancer,Organismal Injury and Abnormalities	HER2 negative cancer		ABCB1,BCL6,BIRC5,CDK1,CYP1A1,EGF,FOS,IL1B,MMP9,MYB,POLE,SERPINE1,TF,TIMP2,TOP2A,TYMS,WEE1	17	4.09e-07
Cancer,Organismal Injury and Abnormalities	HER2 negative solid tumor		ABCB1,BCL6,BIRC5,CDK1,CYP1A1,EGF,FOS,IL1B,MMP9,MYB,POLE,SERPINE1,TF,TIMP2,TOP2A,TYMS,WEE1	17	4.33e-07
Cancer,Organismal Injury and Abnormalities	Clear-cell adenocarcinoma		ABCB1,ANLN,ANPEP,ASPM,AURKA,AURKB,BUB1B,CAD,CENPE,CENPF,CENPU,CIT,DISP2,E2F8,EDN1,EGF,FANCD2,FASLG,FN1,IFI16,IL1B,IMPG1,KIF11,KIF14,KIF18A,LAMB3,LCT,MKI67,MMP9,MR1,MYH7,NCAN,ONECUT1,PKMYT1,PLB1,POLQ,RACGAP1,RNF17,SKA3,SLC4A4,SLC7A11,SUSD5,TIMP2,TOP2A	44	1.46e-06
Cancer,Organismal Injury and Abnormalities	Melanoma		AADACL2,ABCB1,ACE2,ACSL5,ADAM19,AGTR1,AIFM3,AKAP12,ALOXE3,ALPL,ANKRD24,ANPEP,ANXA3,APOB,ARHGAP19,ARMC1,ASGR2,ASPM,ASS1,ATP2B2,AURKA,AURKB,BATF,BCL6,BIRC5,BPI,BUB1B,C1QL2,C3,CAD,CAPN1,CCDC73,CCL3,CCNB3,CCNF,CENPE,CENPF,CENPL,CEP55,CHAF1B,CHIA,CIT,CKAP2L,CLDN4,CNTNAP4,CPNE5,CRB1,CTTNBP2,CXCL5,CYP1A1,CYP24A1,DCST1,DIAPH3,DLGAP5,DRP2,DSN1,E2F8,EDN1,EGF,EPRS,EPX,ESCO2,ESPL1,F13A1,FABP2,FANCD2,FASLG,FF…	209	1.72e-06
Cancer,Organismal Injury and Abnormalities	Malignant neoplasm of aerodigestive tract		ABCB1,ADAM19,AGTR1,ANPEP,AURKA,BCL6,BIRC5,BUB1B,CAD,CCDC73,CCNB1,CCNB3,CD83,CDC20,CDCA2,CEBPB,CENPF,CLDN4,CNTNAP4,CRB1,CTH,CTTNBP2,CXCL2,CYP1A1,DLGAP5,EGF,F13A1,FN1,FRRS1,FTH1,GEN1,GLIPR2,GPNMB,GRIA4,HARBI1,HAS2,HIPK2,HMMR,IARS,IFI16,IL1B,KIF20B,KNTC1,LAMC2,LCT,LRP4,MAG,MASTL,MCPH1,MELK,MFAP4,MGAM,MKI67,MMP9,MMS22L,MPDZ,MYB,MYH7,NCAN,NIPAL2,PIF1,POLE,POLQ,PSMB8,RAG1,RNF17,SAMD7,SERPINE1,SHANK2,SK…	80	5.47e-06
Cancer,Organismal Injury and Abnormalities	Endometrioid carcinoma		AADACL2,ABCB1,ACE2,ADAM19,ALOXE3,ANKRD24,ANLN,ANPEP,APOB,ARHGAP11A,ARHGAP19,ASGR2,ASPM,AURKB,BCL6,C3,CAD,CCDC73,CCNB3,CENPE,CENPF,CENPI,CEP55,CHAF1B,CNTNAP4,CTH,CTTNBP2,CYP1A1,DCST1,DEPDC1B,DIAPH3,DRP2,EGF,EPRS,EPX,F13A1,FASLG,FFAR2,FN1,GEN1,GPA33,GRIA4,GRIN2B,GUCY2F,HAS2,HAUS3,HAUS8,HBE1,HDAC3,HSPD1,IFI16,IGFBP1,IL1B,IMPG1,IRS2,KCNA5,KIF11,KIF14,KIF20A,KIF20B,KIF23,KIF2C,KIF4A,LAMB3,LTB4R,MAG,MA…	102	6.25e-06
Cancer,Organismal Injury and Abnormalities	Upper aerodigestive tract carcinoma		ABCB1,ADAM19,AGTR1,ANPEP,AURKA,BCL6,BIRC5,BUB1B,CAD,CCDC73,CCNB1,CCNB3,CD83,CDC20,CDCA2,CEBPB,CENPF,CLDN4,CNTNAP4,CRB1,CTH,CTTNBP2,CXCL2,CYP1A1,DLGAP5,EGF,F13A1,FN1,FRRS1,FTH1,GEN1,GLIPR2,GPNMB,GRIA4,HARBI1,HAS2,HIPK2,HMMR,IARS,IFI16,KIF20B,KNTC1,LAMC2,LCT,LRP4,MAG,MASTL,MCPH1,MELK,MFAP4,MGAM,MKI67,MMP9,MMS22L,MPDZ,MYH7,NCAN,NIPAL2,PIF1,POLE,POLQ,PSMB8,RAG1,RNF17,SAMD7,SERPINE1,SHANK2,SKA3,SLC7A1…	78	8.05e-06
Cancer,Organismal Injury and Abnormalities	Intraepithelial neoplasm		AGTR1,AKAP12,APOB,ASS1,AURKA,AURKB,C3,CKAP2L,FOXM1,LAMC2,MKI67,NIPAL3,PRC1,PSAT1,SERPINB1,SLC4A4,TYMS,VIL1	18	1.2e-05
Cancer,Organismal Injury and Abnormalities	Glandular intraepithelial neoplasm		AGTR1,AKAP12,APOB,ASS1,AURKA,AURKB,C3,CKAP2L,FOXM1,LAMC2,MKI67,NIPAL3,PRC1,PSAT1,SERPINB1,SLC4A4,VIL1	17	1.79e-05
Cancer,Organismal Injury and Abnormalities	Upper aero-digestive squamous cell carcinoma		ABCB1,ADAM19,AURKA,BIRC5,CAD,CCDC73,CCNB3,CD83,CDCA2,CEBPB,CENPF,CLDN4,CNTNAP4,CTH,CTTNBP2,CXCL2,CYP1A1,DLGAP5,EGF,F13A1,FN1,FRRS1,GEN1,GPNMB,GRIA4,HARBI1,HAS2,HIPK2,HMMR,IARS,KIF20B,KNTC1,LAMC2,LCT,LRP4,MAG,MASTL,MCPH1,MELK,MFAP4,MGAM,MMP9,MMS22L,MPDZ,MYH7,PIF1,POLE,POLQ,PSMB8,RAG1,RNF17,SERPINE1,SHANK2,SKA3,SLC7A11,STK35,TACC3,TOP2A,TRIM3,TYMS,UNC79,VIL1,ZAN	63	1.88e-05
Cancer,Organismal Injury and Abnormalities	Malignant neoplasm of retroperitoneum		ABCB1,ACE2,ADAM19,ALOXE3,ALPL,ANKRD24,ANLN,ANPEP,ASPM,ATP2B2,AURKA,AURKB,BIRC5,BPI,BUB1B,CAD,CCNB3,CDC25B,CDCA7L,CENPE,CENPF,CENPU,CHST6,CIT,CLDN4,CNTNAP4,CTH,CTTNBP2,CXCL2,CYP1A1,DISP2,E2F8,EDN1,EGF,ESCO2,ESPL1,FANCD2,FASLG,FN1,FOS,FOXM1,FRRS1,GUCY2F,HBE1,HDAC3,HMOX1,IFI16,IL1B,IMPG1,INCENP,KIF11,KIF14,KIF18A,KIF2C,KPNA2,LAMB3,LCT,LRRC53,MGAM,MKI67,MMP9,MPDZ,MPP6,MR1,MYB,MYH7,NCAN,NEFM,NUF2,NUMA…	103	2.17e-05
Cancer,Organismal Injury and Abnormalities	Head and neck squamous cell carcinoma		ABCB1,ADAM19,AGTR1,AKAP12,ANLN,AURKA,BCL6,BIRC5,BPI,BUB1B,CAD,CCDC73,CCNB3,CD83,CDCA2,CENPF,CLDN4,CNTNAP4,CTH,CTTNBP2,CXCL2,CYP1A1,DLGAP5,EGF,F13A1,FANCD2,FCER2,FN1,FRRS1,GEN1,GRIA4,HARBI1,HAS2,HIPK2,HMMR,IARS,KIF14,KIF18A,KIF20B,KIF23,KNTC1,KRT18,LAMC2,LCT,LRP4,MAG,MASTL,MCPH1,MELK,MFAP4,MGAM,MKI67,MMP13,MMS22L,MPDZ,MSLNL,MYH7,NEFM,NUMA1,PIF1,PKMYT1,POLE,POLQ,PSMB8,RAG1,RNF17,RTL1,SERPINE1,SGO1,…	82	2.38e-05
Cancer,Organismal Injury and Abnormalities,Renal and Urological Disease	Chromophobe renal cell carcinoma		ANPEP,BUB1B,CENPF,CENPU,CXCL2,E2F8,KIF14,MKI67,PKMYT1,POLQ,RACGAP1,SLC7A11,TOP2A	13	2.58e-09
Cancer,Organismal Injury and Abnormalities,Renal and Urological Disease	Renal tumor		ABCB1,ADAM19,ANLN,ANPEP,ASPM,AURKA,AURKB,BIRC5,BUB1B,CAD,CENPE,CENPF,CENPU,CIT,CLDN4,CXCL2,CYP1A1,DISP2,E2F8,EDN1,EGF,FANCD2,FASLG,FN1,FOS,HBE1,HMOX1,IFI16,IL1B,IMPG1,IRS2,KIF11,KIF14,KIF18A,LAMB3,LCT,MKI67,MMP9,MR1,MYH7,NCAN,NUMA1,ONECUT1,PKMYT1,PLB1,PNP,POLQ,RACGAP1,RNF17,S100A1,SERPINE1,SKA3,SLC4A4,SLC7A11,SUSD5,TIMP2,TOP2A,TYMS,ZAN	59	3.32e-08
Cancer,Organismal Injury and Abnormalities,Renal and Urological Disease	Renal cancer		ABCB1,ADAM19,ANLN,ANPEP,ASPM,AURKA,AURKB,BUB1B,CAD,CENPE,CENPF,CENPU,CIT,CLDN4,CXCL2,CYP1A1,DISP2,E2F8,EDN1,EGF,FANCD2,FASLG,FN1,FOS,HBE1,HMOX1,IFI16,IL1B,IMPG1,KIF11,KIF14,KIF18A,LAMB3,LCT,MKI67,MMP9,MR1,MYH7,NCAN,NUMA1,ONECUT1,PKMYT1,PLB1,PNP,POLQ,RACGAP1,RNF17,S100A1,SERPINE1,SKA3,SLC4A4,SLC7A11,SUSD5,TIMP2,TOP2A,TYMS,ZAN	57	8.36e-08
Cancer,Organismal Injury and Abnormalities,Renal and Urological Disease	Kidney carcinoma		ABCB1,ADAM19,ANLN,ANPEP,ASPM,AURKA,AURKB,BUB1B,CAD,CENPE,CENPF,CENPU,CIT,CXCL2,CYP1A1,DISP2,E2F8,EDN1,EGF,FANCD2,FASLG,FN1,FOS,HBE1,IFI16,IL1B,IMPG1,KIF11,KIF14,KIF18A,LAMB3,LCT,MKI67,MMP9,MR1,MYH7,NCAN,NUMA1,ONECUT1,PKMYT1,PLB1,PNP,POLQ,RACGAP1,RNF17,SERPINE1,SKA3,SLC4A4,SLC7A11,SUSD5,TIMP2,TOP2A,ZAN	53	1.42e-07
Cancer,Organismal Injury and Abnormalities,Renal and Urological Disease	Urinary tract cancer		ABCB1,ADAM19,ANLN,ANPEP,APOB,ASPM,AURKA,AURKB,BIRC5,BUB1B,C3,CAD,CDCA7L,CENPE,CENPF,CENPT,CENPU,CIT,CLDN4,CXCL2,CYP1A1,DISP2,E2F8,EDN1,EGF,FANCD2,FASLG,FN1,FOS,GPNMB,HARBI1,HAUS5,HAUS8,HBE1,HMOX1,IFI16,IL1B,IMPG1,IRS2,KIF11,KIF14,KIF18A,KIF20B,KIF23,KIF2C,LAMB3,LCT,MKI67,MMP13,MMP9,MR1,MYH7,NCAN,NIPAL3,NUMA1,ONECUT1,PKMYT1,PLB1,PLK1,PNP,POLE,POLQ,PRC1,PSMB9,RACGAP1,RBP2,RNF17,S100A1,SERPINE1,SGO1…	83	1.44e-07
Cancer,Organismal Injury and Abnormalities,Renal and Urological Disease	Urothelial bladder carcinoma		BIRC5,BUB1B,CENPF,CENPU,CXCL2,E2F8,IRS2,KIF14,KIF18A,KIF23,KIF2C,MKI67,MMP13,PKMYT1,POLE,POLQ,RACGAP1,SGO1,SKA3,TIMP2,TOP2A,TYMS	22	1.77e-07
Cancer,Organismal Injury and Abnormalities,Renal and Urological Disease	Renal cell carcinoma		ABCB1,ADAM19,ANLN,ANPEP,ASPM,AURKA,AURKB,BUB1B,CAD,CENPE,CENPF,CENPU,CIT,CXCL2,CYP1A1,DISP2,E2F8,EDN1,EGF,FANCD2,FASLG,FN1,FOS,HBE1,IFI16,IL1B,IMPG1,KIF11,KIF14,KIF18A,LAMB3,LCT,MKI67,MMP9,MR1,MYH7,NCAN,NUMA1,ONECUT1,PKMYT1,PLB1,PNP,POLQ,RACGAP1,RNF17,SERPINE1,SKA3,SLC4A4,SLC7A11,SUSD5,TIMP2,TOP2A	52	2.08e-07
Cancer,Organismal Injury and Abnormalities,Renal and Urological Disease	Papillary renal cell carcinoma		ANPEP,BUB1B,CENPF,CENPU,E2F8,KIF14,MKI67,MMP9,PKMYT1,POLQ,SKA3,SLC7A11,TIMP2,TOP2A	14	4.12e-07
Cancer,Organismal Injury and Abnormalities,Renal and Urological Disease	Renal clear cell adenocarcinoma		ABCB1,ANLN,ANPEP,ASPM,AURKA,AURKB,BUB1B,CAD,CENPE,CENPF,CENPU,CIT,DISP2,E2F8,EDN1,EGF,FANCD2,FASLG,FN1,IFI16,IL1B,IMPG1,KIF11,KIF14,KIF18A,LAMB3,LCT,MKI67,MMP9,MR1,MYH7,NCAN,ONECUT1,PKMYT1,PLB1,POLQ,RNF17,SKA3,SLC4A4,SLC7A11,SUSD5,TIMP2,TOP2A	43	1.15e-06
Cancer,Organismal Injury and Abnormalities,Renal and Urological Disease	Bladder cancer		ADAM19,APOB,BIRC5,BUB1B,C3,CDCA7L,CENPF,CENPT,CENPU,CLDN4,CXCL2,E2F8,EGF,FANCD2,FASLG,FN1,FOS,GPNMB,HARBI1,HAUS5,HAUS8,IRS2,KIF14,KIF18A,KIF20B,KIF23,KIF2C,LAMB3,MKI67,MMP13,MMP9,NIPAL3,PKMYT1,PLK1,POLE,POLQ,PRC1,PSMB9,RACGAP1,RBP2,SGO1,SKA3,SLC9A5,TF,TFPI2,TIMP2,TOP2A,TYMS,UBE2C,ZFYVE1	50	1.45e-05
Cancer,Organismal Injury and Abnormalities,Renal and Urological Disease	Bladder carcinoma		ADAM19,APOB,BIRC5,BUB1B,C3,CDCA7L,CENPF,CENPT,CENPU,CLDN4,CXCL2,E2F8,EGF,FANCD2,FASLG,GPNMB,HARBI1,HAUS5,HAUS8,IRS2,KIF14,KIF18A,KIF20B,KIF23,KIF2C,LAMB3,MKI67,MMP13,NIPAL3,PKMYT1,PLK1,POLE,POLQ,PRC1,PSMB9,RACGAP1,RBP2,SGO1,SKA3,SLC9A5,TFPI2,TIMP2,TOP2A,TYMS,UBE2C,ZFYVE1	46	3.39e-05
Cancer,Organismal Injury and Abnormalities,Reproductive System Disease	Uterine serous papillary cancer		ABCB1,ANXA3,AURKA,BUB1B,CCNA2,CCNB1,CCNB2,CDC20,CIT,CKS1B,CLDN4,ESPL1,F13A1,FOXM1,GZMA,HMMR,KIF11,KIF2C,KIFC1,KPNA2,KRT18,LAMB3,LAMC2,MFAP4,PLK1,RGS5,SOCS2,TK1,TOP2A,TPX2,TRIP13,TTK,UBE2C,VAMP8	34	2.05e-21
Cancer,Organismal Injury and Abnormalities,Reproductive System Disease	Genital tract cancer		AADACL2,ABCB1,ACE2,ADAM19,AGTR1,AKAP12,ALOXE3,ALPL,ANKRD24,ANLN,ANPEP,ANXA3,APOA4,APOB,ARHGAP11A,ARHGAP19,ASGR2,ASPM,ASS1,ATP2B2,AURKA,AURKB,BCL6,BIRC5,BUB1B,C1orf112,C3,CAD,CCDC73,CCL3,CCNA2,CCNB1,CCNB2,CCNB3,CD36,CD83,CDC20,CDC25B,CDC42,CDK1,CENPE,CENPF,CENPI,CENPL,CENPT,CENPU,CEP55,CHAF1B,CHIA,CIT,CKS1B,CLDN4,CNTNAP4,CPNE5,CRB1,CTH,CTSV,CTTNBP2,CXCL2,CYP1A1,CYP24A1,DCST1,DDIT4,DEPDC1B,DIAPH3,D…	215	3.39e-16
Cancer,Organismal Injury and Abnormalities,Reproductive System Disease	Genital tumor		AADACL2,ABCB1,ACE2,ADAM19,AGTR1,AKAP12,ALOXE3,ALPL,ANKRD24,ANLN,ANPEP,ANXA3,APOA4,APOB,ARHGAP11A,ARHGAP19,ASGR2,ASPM,ASS1,ATP2B2,AURKA,AURKB,BCL6,BIRC5,BUB1B,C1orf112,C3,CAD,CCDC73,CCL3,CCNA2,CCNB1,CCNB2,CCNB3,CD36,CD83,CDC20,CDC25B,CDC42,CDK1,CENPE,CENPF,CENPI,CENPL,CENPT,CENPU,CEP55,CHAF1B,CHIA,CIT,CKS1B,CLDN4,CNTNAP4,CPNE5,CRB1,CTH,CTSV,CTTNBP2,CXCL2,CYP1A1,CYP24A1,DCST1,DDIT4,DEPDC1B,DIAPH3,D…	217	6.09e-16
Cancer,Organismal Injury and Abnormalities,Reproductive System Disease	Female genital neoplasm		AADACL2,ABCB1,ACE2,ADAM19,ALOXE3,ANKRD24,ANLN,ANPEP,ANXA3,APOA4,APOB,ARHGAP11A,ARHGAP19,ASGR2,ASPM,AURKA,AURKB,BCL6,BIRC5,BUB1B,C3,CAD,CCDC73,CCL3,CCNA2,CCNB1,CCNB2,CCNB3,CD36,CD83,CDC20,CDC25B,CDC42,CDK1,CENPE,CENPF,CENPI,CENPU,CEP55,CHAF1B,CIT,CKS1B,CLDN4,CNTNAP4,CRB1,CTH,CTSV,CTTNBP2,CXCL2,CYP1A1,CYP24A1,DCST1,DEPDC1B,DIAPH3,DRP2,E2F8,EGF,EPRS,EPX,ESPL1,F13A1,FANCD2,FASLG,FFAR2,FN1,FOS,FOXM1,F…	168	4.54e-15
Cancer,Organismal Injury and Abnormalities,Reproductive System Disease	Female genital tract serous carcinoma		ABCB1,ANXA3,AURKA,BUB1B,CCNA2,CCNB1,CCNB2,CDC20,CIT,CKS1B,CLDN4,ESPL1,F13A1,FOXM1,GZMA,HMMR,KIF11,KIF2C,KIFC1,KPNA2,KRT18,LAMB3,LAMC2,MFAP4,MTFR2,PLK1,POLQ,RACGAP1,RGS5,SOCS2,TFPI2,TK1,TOP2A,TPX2,TRIP13,TTK,UBE2C,VAMP8	38	4.99e-15
Cancer,Organismal Injury and Abnormalities,Reproductive System Disease	Female genital tract cancer		AADACL2,ABCB1,ACE2,ADAM19,ALOXE3,ANKRD24,ANLN,ANPEP,ANXA3,APOA4,APOB,ARHGAP11A,ARHGAP19,ASGR2,ASPM,AURKA,AURKB,BCL6,BIRC5,BUB1B,C3,CAD,CCDC73,CCL3,CCNA2,CCNB1,CCNB2,CCNB3,CD36,CD83,CDC20,CDC25B,CDC42,CDK1,CENPE,CENPF,CENPI,CENPU,CEP55,CHAF1B,CIT,CKS1B,CLDN4,CNTNAP4,CRB1,CTH,CTSV,CTTNBP2,CXCL2,CYP1A1,CYP24A1,DCST1,DEPDC1B,DIAPH3,DRP2,E2F8,EGF,EPRS,EPX,ESPL1,F13A1,FANCD2,FASLG,FFAR2,FN1,FOS,FOXM1,G…	164	5.31e-15
Cancer,Organismal Injury and Abnormalities,Reproductive System Disease	Tumorigenesis of reproductive tract		AADACL2,ABCB1,ACE2,ADAM19,ALOXE3,ANKRD24,ANLN,ANPEP,ANXA3,APOA4,APOB,ARHGAP11A,ARHGAP19,ASGR2,ASPM,AURKA,AURKB,BCL6,BIRC5,BUB1B,C3,CAD,CCDC73,CCL3,CCNA2,CCNB1,CCNB2,CCNB3,CD36,CD83,CDC20,CDC42,CDK1,CENPE,CENPF,CENPI,CENPU,CEP55,CHAF1B,CIT,CKS1B,CLDN4,CNTNAP4,CRB1,CTH,CTSV,CTTNBP2,CXCL2,CYP1A1,CYP24A1,DCST1,DEPDC1B,DIAPH3,DRP2,E2F8,EGF,EPRS,EPX,ESPL1,F13A1,FANCD2,FASLG,FFAR2,FN1,FOS,FOXM1,FTH1,GAL…	167	8.9e-15
Cancer,Organismal Injury and Abnormalities,Reproductive System Disease	Female genital tract adenocarcinoma		AADACL2,ABCB1,ACE2,ADAM19,ALOXE3,ANKRD24,ANLN,ANPEP,ANXA3,APOB,ARHGAP11A,ARHGAP19,ASGR2,ASPM,AURKA,AURKB,BCL6,BUB1B,C3,CAD,CCDC73,CCNA2,CCNB1,CCNB2,CCNB3,CD36,CDC20,CENPE,CENPF,CENPI,CENPU,CEP55,CHAF1B,CIT,CKS1B,CLDN4,CNTNAP4,CTH,CTTNBP2,CXCL2,CYP1A1,DCST1,DEPDC1B,DIAPH3,DRP2,E2F8,EGF,EPRS,EPX,ESPL1,F13A1,FASLG,FFAR2,FN1,FOXM1,GAL3ST3,GEN1,GPA33,GRIA4,GRIN2B,GUCY2F,GZMA,HAS2,HAUS3,HAUS8,HBE1,HDAC…	143	3.27e-14
Cancer,Organismal Injury and Abnormalities,Reproductive System Disease	Development of genital tumor		AADACL2,ABCB1,ACE2,ADAM19,ALOXE3,ANKRD24,ANLN,ANPEP,ANXA3,APOA4,APOB,ARHGAP11A,ARHGAP19,ASGR2,ASPM,AURKA,AURKB,BCL6,BIRC5,BUB1B,C3,CAD,CCDC73,CCL3,CCNA2,CCNB1,CCNB2,CCNB3,CD36,CD83,CDC20,CENPE,CENPF,CENPI,CENPU,CEP55,CHAF1B,CIT,CKS1B,CLDN4,CNTNAP4,CRB1,CTH,CTSV,CTTNBP2,CXCL2,CYP1A1,DCST1,DEPDC1B,DIAPH3,DRP2,E2F8,EGF,EPRS,EPX,ESPL1,F13A1,FASLG,FFAR2,FN1,FOS,FOXM1,FTH1,GAL3ST3,GEN1,GPA33,GRIA4,GRIN…	160	1.05e-13
Cancer,Organismal Injury and Abnormalities,Reproductive System Disease	Uterine tumor		AADACL2,ABCB1,ADAM19,ANXA3,APOA4,APOB,ARHGAP11A,ARHGAP19,ASGR2,ASPM,AURKA,AURKB,BCL6,BIRC5,BUB1B,C3,CAD,CCDC73,CCL3,CCNA2,CCNB1,CCNB2,CCNB3,CD83,CDC20,CENPE,CENPF,CENPI,CENPU,CEP55,CHAF1B,CIT,CKS1B,CLDN4,CNTNAP4,CRB1,CTH,CTSV,CTTNBP2,CXCL2,CYP1A1,DEPDC1B,DIAPH3,E2F8,EGF,EPRS,EPX,ESPL1,F13A1,FASLG,FN1,FOS,FOXM1,FTH1,GEN1,GRIA4,GRIN2B,GUCY2F,GZMA,HAS2,HAUS3,HAUS8,HDAC3,HMMR,HSPD1,IFI16,IFI44L,IGFBP…	136	2.93e-13
Cancer,Organismal Injury and Abnormalities,Reproductive System Disease	Uterine cancer		AADACL2,ABCB1,ADAM19,ANXA3,APOA4,APOB,ARHGAP11A,ARHGAP19,ASGR2,ASPM,AURKA,BCL6,BIRC5,BUB1B,C3,CAD,CCDC73,CCL3,CCNA2,CCNB1,CCNB2,CCNB3,CD83,CDC20,CENPE,CENPF,CENPI,CENPU,CEP55,CHAF1B,CIT,CKS1B,CLDN4,CNTNAP4,CRB1,CTH,CTSV,CTTNBP2,CXCL2,CYP1A1,DEPDC1B,DIAPH3,E2F8,EGF,EPRS,EPX,ESPL1,F13A1,FASLG,FN1,FOS,FOXM1,GEN1,GRIA4,GRIN2B,GUCY2F,GZMA,HAS2,HAUS3,HAUS8,HDAC3,HMMR,HSPD1,IFI16,IGFBP1,IL1B,IMPG1,KCNA5…	130	1.6e-12
Cancer,Organismal Injury and Abnormalities,Reproductive System Disease	Endometrial cancer		AADACL2,ABCB1,ADAM19,ANXA3,APOA4,APOB,ARHGAP11A,ARHGAP19,ASGR2,ASPM,AURKA,BCL6,BUB1B,C3,CAD,CCDC73,CCL3,CCNA2,CCNB1,CCNB2,CCNB3,CDC20,CENPE,CENPF,CENPI,CENPU,CEP55,CHAF1B,CIT,CKS1B,CLDN4,CNTNAP4,CRB1,CTH,CTTNBP2,CXCL2,CYP1A1,DEPDC1B,DIAPH3,E2F8,EGF,EPRS,EPX,ESPL1,F13A1,FASLG,FN1,FOXM1,GEN1,GRIA4,GRIN2B,GUCY2F,GZMA,HAS2,HAUS3,HAUS8,HDAC3,HMMR,HSPD1,IFI16,IGFBP1,IL1B,IMPG1,KCNA5,KIF11,KIF14,KIF18A,…	123	2.97e-12
Cancer,Organismal Injury and Abnormalities,Reproductive System Disease	Prostatic tumor		ABCB1,AGTR1,AKAP12,ALPL,ANLN,ANXA3,APOB,ARHGAP11A,ASPM,ASS1,ATP2B2,AURKA,AURKB,BIRC5,BUB1B,C1orf112,C3,CAD,CCNB1,CENPF,CENPL,CENPT,CHAF1B,CHIA,CIT,CNTNAP4,CPNE5,CRB1,CTTNBP2,CYP24A1,DCST1,DDIT4,DIAPH3,DISP2,DSN1,EDN1,EGF,ESPL1,F13A1,FANCD2,FASLG,FN1,FOS,FOXM1,G2E3,GAL3ST3,GEN1,GPNMB,GRIA4,GZMA,HAUS3,HIPK2,HMOX1,IFI44L,IGFBP1,IL1B,IL1R2,IRS2,KCNA5,KCNJ1,KIF14,KIF18A,KIF20A,KIF23,KNTC1,KRT18,LAMC2,…	131	4.47e-09
Cancer,Organismal Injury and Abnormalities,Reproductive System Disease	Invasive breast cancer		ANPEP,BIRC5,BUB1B,CENPF,CENPU,CXCL2,E2F8,FN1,KIF14,KIF18A,KIF23,MKI67,MMP13,MMP9,PKMYT1,POLQ,PYCR1,RACGAP1,SERPINE1,SGO1,SKA3,SLC7A11,TOP2A,TRAIP,TYMS	25	5.63e-09
Cancer,Organismal Injury and Abnormalities,Reproductive System Disease	Invasive breast carcinoma		ANPEP,BIRC5,BUB1B,CENPF,CENPU,CXCL2,E2F8,FN1,KIF14,KIF18A,KIF23,MKI67,MMP13,MMP9,PKMYT1,POLQ,PYCR1,RACGAP1,SGO1,SKA3,SLC7A11,TOP2A,TRAIP,TYMS	24	7.5e-09
Cancer,Organismal Injury and Abnormalities,Reproductive System Disease	Prostate cancer		ABCB1,AGTR1,AKAP12,ALPL,ANLN,ANXA3,APOB,ARHGAP11A,ASPM,ASS1,ATP2B2,BIRC5,BUB1B,C1orf112,C3,CAD,CCNB1,CENPF,CENPL,CENPT,CHAF1B,CHIA,CIT,CNTNAP4,CPNE5,CRB1,CTTNBP2,CYP24A1,DCST1,DDIT4,DIAPH3,DISP2,DSN1,EDN1,EGF,ESPL1,F13A1,FANCD2,FASLG,FN1,FOS,G2E3,GAL3ST3,GEN1,GPNMB,GRIA4,GZMA,HAUS3,HIPK2,HMOX1,IFI44L,IGFBP1,IL1B,IL1R2,IRS2,KCNA5,KCNJ1,KIF14,KIF18A,KIF20A,KIF23,KNTC1,KRT18,LAMC2,LCT,LRRC53,MAG,MGA…	128	2.32e-08
Cancer,Organismal Injury and Abnormalities,Reproductive System Disease	HER2 negative hormone receptor negative breast cancer		ABCB1,BCL6,BIRC5,CDK1,CYP1A1,EGF,FOS,IL1B,MMP9,MYB,SERPINE1,TF,TIMP2,TOP2A,TYMS,WEE1	16	2.28e-07
Cancer,Organismal Injury and Abnormalities,Reproductive System Disease	Breast or ovarian carcinoma		ACE2,ADAM19,ALOXE3,ANKRD24,ANLN,ANPEP,APOB,ARHGAP19,ASPM,AURKB,BCL6,BIRC5,BUB1B,C3,CAD,CCNB1,CCNB3,CD36,CDK1,CENPF,CENPU,CIT,CXCL2,DCST1,DRP2,E2F8,EPRS,ESPL1,F13A1,FANCD2,FASLG,FFAR2,FKBP5,FN1,FOS,FOXM1,GAL3ST3,GATD3A/GATD3B,GPA33,GRIA4,GRIN2B,HAS2,HBE1,HIPK2,HSPD1,IFI44L,IMPG1,IRS2,KIF11,KIF14,KIF18A,KIF23,KNTC1,KRT18,KRT8,LRP4,LTB4R,MAG,MEP1B,MGAM,MKI67,MMP13,MMP9,MPDZ,MPP6,MTFR2,NACC2,NCAN,NEF…	102	3.31e-07
Cancer,Organismal Injury and Abnormalities,Reproductive System Disease	Breast carcinoma		ANKRD24,ANLN,ANPEP,ARHGAP19,BCL6,BIRC5,BUB1B,C3,CCNB1,CCNB3,CDK1,CENPF,CENPU,CIT,CXCL2,DRP2,E2F8,EPRS,ESPL1,FANCD2,FASLG,FKBP5,FN1,FOS,GATD3A/GATD3B,GRIN2B,HIPK2,HSPD1,IRS2,KIF11,KIF14,KIF18A,KIF23,KRT18,LRP4,MGAM,MKI67,MMP13,MMP9,MPDZ,MPP6,NEFM,PDIA2,PIP5K1C,PKMYT1,POLE,POLQ,PYCR1,RACGAP1,RNF14,SGO1,SKA3,SLC6A15,SLC7A11,TF,TOP2A,TOR1B,TRAIP,TRIM3,TSPAN8,TYMS,UBE2C,UCP2,UGDH,UNC79,USP47,WEE1,ZAN	68	8.75e-07
Cancer,Organismal Injury and Abnormalities,Reproductive System Disease	Uterine carcinoma		AADACL2,ABCB1,ADAM19,APOA4,APOB,ARHGAP11A,ARHGAP19,ASGR2,ASPM,AURKA,BCL6,BIRC5,BUB1B,C3,CAD,CCDC73,CCNB3,CENPE,CENPF,CENPI,CENPU,CEP55,CHAF1B,CLDN4,CNTNAP4,CRB1,CTH,CTSV,CTTNBP2,CXCL2,CYP1A1,DEPDC1B,DIAPH3,E2F8,EGF,EPRS,EPX,F13A1,FASLG,FN1,GEN1,GRIA4,GRIN2B,GUCY2F,HAS2,HAUS3,HAUS8,HDAC3,HSPD1,IFI16,IGFBP1,IL1B,IMPG1,KCNA5,KIF11,KIF14,KIF18A,KIF20A,KIF20B,KIF23,KIF2C,KIF4A,KRT18,LAMB3,LRP4,MASTL,M…	105	1.23e-06
Cancer,Organismal Injury and Abnormalities,Reproductive System Disease	Endometrial carcinoma		AADACL2,ABCB1,ADAM19,APOA4,APOB,ARHGAP11A,ARHGAP19,ASGR2,ASPM,AURKA,BCL6,BUB1B,C3,CAD,CCDC73,CCNB3,CENPE,CENPF,CENPI,CENPU,CEP55,CHAF1B,CNTNAP4,CRB1,CTH,CTTNBP2,CXCL2,CYP1A1,DEPDC1B,DIAPH3,E2F8,EGF,EPRS,EPX,F13A1,FASLG,FN1,GEN1,GRIA4,GRIN2B,GUCY2F,HAS2,HAUS3,HAUS8,HDAC3,HSPD1,IFI16,IGFBP1,IL1B,IMPG1,KCNA5,KIF11,KIF14,KIF18A,KIF20A,KIF20B,KIF23,KIF2C,KIF4A,KRT18,LAMB3,LRP4,MASTL,MCPH1,MEP1B,MGAM,M…	100	1.31e-06
Cancer,Organismal Injury and Abnormalities,Reproductive System Disease	Endometrial adenocarcinoma		AADACL2,ABCB1,ADAM19,APOB,ARHGAP11A,ARHGAP19,ASGR2,ASPM,AURKA,BCL6,BUB1B,C3,CAD,CCDC73,CCNB3,CENPE,CENPF,CENPI,CENPU,CEP55,CHAF1B,CNTNAP4,CTH,CTTNBP2,CXCL2,CYP1A1,DEPDC1B,DIAPH3,E2F8,EGF,EPRS,EPX,F13A1,FASLG,FN1,GEN1,GRIA4,GRIN2B,GUCY2F,HAS2,HAUS3,HAUS8,HDAC3,HSPD1,IFI16,IGFBP1,IL1B,IMPG1,KCNA5,KIF11,KIF14,KIF18A,KIF20A,KIF20B,KIF23,KIF2C,KIF4A,LAMB3,MASTL,MEP1B,MGAM,MKI67,MPDZ,MYH7,NCAPG,NEFM,NE…	89	3.72e-06
Cancer,Organismal Injury and Abnormalities,Reproductive System Disease	Prostatic carcinoma		ABCB1,AKAP12,ANLN,ANXA3,APOB,ARHGAP11A,ASPM,ATP2B2,BIRC5,BUB1B,C1orf112,C3,CAD,CCNB1,CENPF,CENPL,CENPT,CHIA,CIT,CNTNAP4,CPNE5,CRB1,CTTNBP2,DCST1,DDIT4,DIAPH3,DISP2,DSN1,EGF,ESPL1,F13A1,FANCD2,FASLG,FN1,FOS,G2E3,GAL3ST3,GPNMB,GRIA4,HAUS3,IGFBP1,IL1R2,IRS2,KCNA5,KIF14,KIF18A,KIF20A,KIF23,KNTC1,KRT18,LAMC2,LCT,LRRC53,MAG,MGAM,MKI67,MPDZ,MR1,MYH7,NCAN,NCAPD2,NCAPD3,NCAPH,NEFM,NUF2,NUMA1,PAPLN,PARP14,…	105	1.15e-05
Cancer,Organismal Injury and Abnormalities,Respiratory Disease	Lung squamous cell carcinoma		ABCB1,ANPEP,APOB,AURKA,BIRC5,BUB1B,CENPF,CENPU,CXCL2,E2F8,FN1,FOXM1,IL1B,KIF14,KIF18A,KIF20A,KIF23,MKI67,MMP13,MMP9,PKMYT1,POLQ,RACGAP1,SGO1,SHANK2,SKA3,SLC7A11,TOP2A,TYMS	29	2.69e-06
Cancer,Organismal Injury and Abnormalities,Skeletal and Muscular Disorders	Myosarcoma		ASS1,AURKB,CCNB3,CHAF1B,DIAPH3,FOS,FOXM1,HMOX1,KIF23,LAMC2,MELK,MMP9,PLK4,PNP,PRC1,PSMB9,SKA3,SKP2,TK1,TOP2A,TTK,TYMS,UBE2C,WNK2	24	1.25e-05
Cancer,Organismal Injury and Abnormalities,Skeletal and Muscular Disorders	Muscle tumor		ASS1,AURKB,CCNB3,CHAF1B,DIAPH3,FOS,FOXM1,FTH1,HAUS3,HMOX1,IFI44L,KIF23,LAMC2,MELK,MMP9,MR1,NR6A1,NSL1,PLK4,PNP,PRC1,PSMB9,RGS5,SKA3,SKP2,TK1,TOP2A,TTK,TYMS,UBE2C,WEE1,WNK2	32	1.54e-05
Cell Cycle	Arrest in mitosis		AURKB,BIRC5,BUB1B,CCNB1,CCNB2,CDC20,CDK1,CENPE,CENPI,KIF11,KIF4A,KNTC1,KRT18,MAD2L1,NDC80,NUF2,NUMA1,PLK1,PLK4,RACGAP1,SGO1,TPX2,TTK	23	7.2e-21
Cell Cycle	Arrest in mitosis of tumor cell lines		BIRC5,BUB1B,CCNB1,CCNB2,CDK1,CENPE,CENPI,KIF11,KIF4A,MAD2L1,NDC80,NUF2,NUMA1,PLK1,PLK4,RACGAP1,TPX2,TTK	18	3.45e-17
Cell Cycle	Delay in mitosis of tumor cell lines		AURKA,CCNB1,CDC20,CDC25B,CDK1,CENPE,DLGAP5,MAD2L1,PKMYT1,PLK1,TACC3,TOP2A	12	1.92e-15
Cell Cycle	Delay in mitosis		AURKA,CCNB1,CDC20,CDC25B,CDK1,CENPE,DLGAP5,FOXM1,MAD2L1,PKMYT1,PLK1,TACC3,TOP2A	13	3.37e-15
Cell Cycle	Delay in mitosis of cervical cancer cell lines		AURKA,CCNB1,CDC20,CDK1,CENPE,DLGAP5,MAD2L1,PKMYT1,PLK1,TACC3,TOP2A	11	1.91e-14
Cell Cycle	Arrest in mitosis of cervical cancer cell lines		BIRC5,CCNB1,CCNB2,CENPE,CENPI,KIF11,KIF4A,MAD2L1,NDC80,NUF2,PLK1,PLK4,RACGAP1,TPX2,TTK	15	2.1e-14
Cell Cycle	Delay in initiation of M phase		BIRC5,BUB1B,CCNB1,CDC20,CDC42,MAD2L1,MASTL,NUMA1,PLK1,RACGAP1,TOP2A,TRIP13	12	5.5e-14
Cell Cycle	G2/M phase transition		ABCB1,AURKA,CCNA2,CCNB1,CCNB2,CDC25B,CDK1,CIT,EGF,FANCD2,FOXM1,HAUS3,HAUS5,HAUS8,MAD2L1,MASTL,MELK,NEK2,PKMYT1,PLK1,PLK4,SKP2,WEE1	23	1.81e-13
Cell Cycle	Prometaphase		AKAP12,BIRC5,BUB1B,CDC42,KIFC1,MAD2L1,MASTL,NDC80,NUF2,RACGAP1	10	9.99e-13
Cell Cycle	Arrest in interphase		AKAP12,ARHGAP11A,AURKA,BIRC5,CAT,CCNA2,CCNB1,CDC25B,CDC42,CDCA2,CDK1,CEBPB,CKS1B,EGF,FANCD2,FN1,FOS,FOXM1,HAS2,HASPIN,IL1B,KIF11,MAD2L1,MASTL,MMP9,MMS22L,MYB,PLK1,RPA1,SKP2,TIMP2,TONSL,TOP2A,TYMS,WEE1	35	1.59e-10
Cell Cycle	Arrest in M phase		AKAP12,CCNB1,CDC20,CDC25B,KIFC1,MAD2L1,MASTL,NDC80,NUF2,PLK1,UBE2C	11	2.52e-10
Cell Cycle	Arrest in G2 phase		AURKA,BIRC5,CAT,CCNA2,CCNB1,CDC25B,CDK1,CKS1B,EGF,FANCD2,FOXM1,KIF11,MAD2L1,MASTL,MMS22L,PLK1,RPA1,TONSL,TOP2A,WEE1	20	7.32e-10
Cell Cycle	Metaphase/anaphase transition		BUB1B,CCNB1,CENPE,CIT,MAD2L1,PLK1,TACC3	7	1.2e-08
Cell Cycle	Anaphase		CDC20,MAD2L1,MASTL,NCAPD2,NUMA1,TOP2A,TRIP13	7	1.2e-08
Cell Cycle	Delay in initiation of anaphase		CDC20,MAD2L1,MASTL,NUMA1,TOP2A,TRIP13	6	1.92e-08
Cell Cycle	Prometaphase of cervical cancer cell lines		AKAP12,CDC42,MASTL,NDC80,NUF2,RACGAP1	6	3.32e-08
Cell Cycle	Delay in initiation of prometaphase		BIRC5,BUB1B,CDC42,MAD2L1,RACGAP1	5	4.39e-08
Cell Cycle	Arrest in prometaphase		AKAP12,KIFC1,MAD2L1,MASTL,NDC80,NUF2	6	8.63e-08
Cell Cycle	Arrest in G2 phase of tumor cell lines		CAT,CCNA2,CCNB1,CDC25B,CDK1,EGF,FOXM1,KIF11,MAD2L1,MASTL,PLK1,RPA1,WEE1	13	5.17e-07
Cell Cycle	Delay in M phase of tumor cell lines		CDC42,MAD2L1,PLK1,RACGAP1,TOP2A,TRIP13	6	5.48e-07
Cell Cycle	Arrest in G2 phase of cervical cancer cell lines		CCNA2,CCNB1,CDC25B,MASTL,PLK1,RPA1	6	1.31e-06
Cell Cycle	G2 phase of cervical cancer cell lines		CCNA2,CCNB1,CDC25B,FOXM1,MASTL,PLK1,RPA1	7	2.65e-06
Cell Cycle	Arrest in interphase of tumor cell lines		ARHGAP11A,CAT,CCNA2,CCNB1,CDC25B,CDC42,CDCA2,CDK1,CEBPB,EGF,FOXM1,HAS2,IL1B,KIF11,MAD2L1,MASTL,MMP9,PLK1,RPA1,TYMS,WEE1	21	2.83e-06
Cell Cycle	Delay in M phase of cervical cancer cell lines		CDC42,MAD2L1,PLK1,RACGAP1,TOP2A	5	3.09e-06
Cell Cycle	Arrest in germinal vesicle stage of oocytes		CCNB1,CCNB2,EGF	3	3.55e-06
Cell Cycle	Arrest in prometaphase of cervical cancer cell lines		AKAP12,MASTL,NDC80,NUF2	4	3.59e-06
Cell Cycle	Meiosis I		BUB1B,CDC20,CDC25B,ESPL1,MAD2L1,MASTL,TRIP13	7	3.7e-06
Cell Cycle	M phase of fibroblast cell lines		ANLN,CDC20,DIAPH3,HIPK2,KIFC1	5	4.33e-06
Cell Cycle	Arrest in cell cycle progression		AURKA,AURKB,BCL6,BIRC5,CCNA2,CDC25B,CDC42,CEBPB,CKS1B,DDIT4,FANCD2,FOXM1,HIPK2,IFI16,IL1B,MAD2L1,MCPH1,MELK,PLK1,SKP2,TYMS,WEE1	22	5.31e-06
Cell Cycle	Arrest in M phase of cervical cancer cell lines		AKAP12,MASTL,NDC80,NUF2,PLK1	5	5.92e-06
Cell Cycle	Exit from mitosis		ANLN,BIRC5,MAD2L1,MASTL,NDC80	5	1.04e-05
Cell Cycle	Mitotic exit of cervical cancer cell lines		CDC20,CDK1,NEK2,WEE1	4	1.05e-05
Cell Cycle	G2 phase of bone cancer cell lines		CDC25B,FOXM1,PLK1,RBBP8,WEE1	5	1.35e-05
Cell Cycle	G2/M phase of leukemia cell lines		FOXM1,MYB,PLK1	3	1.4e-05
Cell Cycle	Interphase of breast cancer cell lines		ARHGAP11A,CDK1,EGF,FOXM1,HAS2,IL1B,NET1,RBBP8,TYMS,WEE1	10	2.3e-05
Cell Cycle	M phase of oocytes		CDC25B,INCENP,MASTL,UBE2C	4	2.42e-05
Cell Cycle	Arrest in G2/M phase transition		CCNA2,CCNB1,CDC25B,CDK1,EGF,FANCD2,MAD2L1	7	3.18e-05
Cell Cycle	Anaphase of tumor cell lines		MAD2L1,NCAPD2,TOP2A,TRIP13	4	3.45e-05
Cell Cycle	Arrest in mitosis of colorectal cancer cell lines		BIRC5,MAD2L1,PLK1	3	3.47e-05
Cell Cycle	Initiation of mitosis		CCNA2,CDC25B,CDK1	3	3.47e-05
Cell Cycle,Cell Morphology,Cellular Assembly and Organization,DNA Replication, Recombination, and Repair	Morphology of chromosomes		AURKA,AURKB,BIRC5,CDC20,CENPE,GEN1,INCENP,KIF4A,MCPH1,NCAPD2,NCAPG,NCAPG2,PSRC1,SMC2,TACC3	15	1.15e-11
Cell Cycle,Cell Morphology,Cellular Assembly and Organization,DNA Replication, Recombination, and Repair	Misalignment of chromosomes		AURKA,AURKB,BIRC5,CDC20,CENPE,INCENP,KIF4A,PSRC1,TACC3	9	6.19e-10
Cell Cycle,Cell Morphology,Cellular Assembly and Organization,DNA Replication, Recombination, and Repair	Length of mitotic spindle		BIRC5,CDK1,KIF11,PLK1,TPX2	5	1.67e-08
Cell Cycle,Cell Morphology,Cellular Assembly and Organization,DNA Replication, Recombination, and Repair	Abnormal morphology of chromosomes		AURKA,AURKB,BIRC5,CDC20,CENPE,INCENP,KIF4A,MCPH1,PSRC1,TACC3	10	2.4e-07
Cell Cycle,Cell Morphology,Cellular Assembly and Organization,DNA Replication, Recombination, and Repair	Structure of kinetochores		NCAPD2,NCAPG2,SMC2	3	3.55e-06
Cell Cycle,Cellular Assembly and Organization,Cellular Function and Maintenance,DNA Replication, Recombination, and Repair	Organization of chromosomes		CDCA8,CENPT,HDAC3,HIST2H3A,KIF4A,NDC80,RPA1,SMC2,SUV39H1	9	2.51e-05
Cell Cycle,Cellular Assembly and Organization,DNA Replication, Recombination, and Repair	Segregation of sister chromatids		CCNA2,CIT,ESPL1,MAD2L1,NCAPD2,NDC80,NEK2,PLK1	8	2.38e-09
Cell Cycle,Cellular Assembly and Organization,DNA Replication, Recombination, and Repair	Segregation of mitotic sister chromatids		CIT,ESPL1,MAD2L1,NDC80,NEK2,PLK1	6	2.81e-07
Cell Cycle,Connective Tissue Development and Function	Aneuploidy of fibroblasts		CENPE,NCAPD2,NCAPD3	3	3.47e-05
Cell Cycle,DNA Replication, Recombination, and Repair	Spindle checkpoint of mitotic cells		CDC20,CENPE,MAD2L1,PLK1,TRIP13,TTK	6	2.81e-07
Cell Cycle,Embryonic Development	Mitosis of embryonic cell lines		AURKA,BUB1B,CDC25B,FOXM1,WEE1	5	1.73e-05
Cell Cycle,Reproductive System Development and Function	Meiosis I of female germ cells		BUB1B,CDC20,CDC25B,MAD2L1,MASTL,TRIP13	6	3.32e-08
Cell Cycle,Reproductive System Development and Function	Meiosis I of oocytes		BUB1B,CDC20,MAD2L1,MASTL	4	3.59e-06
Cell Cycle,Reproductive System Development and Function	Entry into interphase of oocytes		BUB1B,CDC20,MAD2L1	3	1.4e-05
Cell Morphology,Cellular Assembly and Organization	Morphology of nucleus		AURKA,AURKB,BIRC5,CDC20,CDK1,CENPE,ESPL1,GEN1,GZMM,INCENP,KIF4A,MCPH1,NCAPD2,NCAPG,NCAPG2,NET1,PSRC1,SKP2,SMC2,SUV39H1,TACC3,TOR1B	22	1.57e-11
Cell Morphology,Cellular Assembly and Organization	Morphology of cytoskeleton		AURKA,BIRC5,CDK1,EGF,ESPL1,FOXM1,KIF11,KIF20A,KIF2C,KIF4A,MCPH1,PLK1,RACGAP1,TACC3,TPX2	15	9.36e-08
Cell Morphology,Cellular Assembly and Organization	Abnormal morphology of Nucleus		AURKA,AURKB,BIRC5,CDC20,CDK1,CENPE,ESPL1,INCENP,KIF4A,MCPH1,PSRC1,TACC3	12	2.97e-07
Cell Morphology,Cellular Assembly and Organization,DNA Replication, Recombination, and Repair	Morphology of mitotic spindle		AURKA,BIRC5,CDK1,ESPL1,FOXM1,KIF11,KIF20A,MCPH1,PLK1,RACGAP1,TACC3,TPX2	12	5.16e-13
Cell Morphology,Cellular Movement	Cell spreading of prostate cancer cell lines		AKAP12,CDC42,FN1	3	3.47e-05
Cell Signaling,Cell-To-Cell Signaling and Interaction	Cytokine and chemokine mediated signaling pathway		BATF,BCL6,BIRC5,CCL3,CD36,CXCL2,F13A1,FASLG,FCER2,FN1,FOS,HMOX1,IL1B,IL1R2,IL20RB,MMP9,UBB	17	1.07e-06
Cellular Assembly and Organization	Attachment of spindle fibers		AURKB,BUB1B,CENPE,NDC80,NUF2,SGO1	6	1.92e-08
Cellular Assembly and Organization	Movement of chromosomes		CENPE,KIFC1,NUMA1,PSRC1	4	7.88e-07
Cellular Assembly and Organization	Quantity of micronuclei		BUB1B,MCPH1,NCAPD2,NCAPD3,NET1	5	3.09e-06
Cellular Assembly and Organization,Cellular Function and Maintenance	Organization of mitotic spindle		ASPM,AURKA,AURKB,CCNB1,CENPE,KIF11,NDC80,NUMA1,PSRC1,TACC3,TPX2,TTK	12	9.15e-10
Cellular Compromise	Fragmentation of spindle pole		AURKA,CENPE,NUMA1	3	3.47e-05
Cellular Compromise,Inflammatory Response	Degranulation of neutrophils		ANPEP,ANXA3,BPI,C3,CAPN1,CAT,CCL3,CD36,DSN1,EPX,FTH1,LTB4R,MGAM,MMP9,OLFM4,PLAC8,PNP,PRG3,PSMB7,SERPINB1,TIMP2,TMEM173,VAMP8	23	2.95e-06
Cellular Movement,Reproductive System Development and Function	Ejection of first polar body		CCNB1,CDK1,PLK1	3	1.4e-05
Connective Tissue Disorders,Developmental Disorder,Hereditary Disorder,Organismal Injury and Abnormalities,Skeletal and Muscular Disorders	Autosomal recessive primary microcephaly		ASPM,CENPE,CIT,KIF14,MCPH1,NCAPD3	6	5.48e-07
Connective Tissue Disorders,Developmental Disorder,Organismal Injury and Abnormalities,Skeletal and Muscular Disorders	Microcephaly		ASPM,CENPE,CIT,CKAP2L,KIF11,KIF14,MCPH1,NCAPD2,NCAPD3,NCAPH,PLK4,RBBP8,TRAIP	13	2.31e-07
Connective Tissue Disorders,Immunological Disease,Inflammatory Disease,Inflammatory Response,Organismal Injury and Abnormalities,Skeletal and Muscular Disorders	Rheumatoid arthritis		ABCB1,ALPL,BCL6,BIRC5,C3,CCL3,CCNB1,CD36,CD83,CEBPB,CNTNAP4,CXCL2,CXCL5,FASLG,FKBP5,FN1,FOS,FTH1,GINS2,GLIPR2,GZMA,HMOX1,HSPD1,IL1B,IL1R2,MMP13,MMP9,PSMB8,PSMB9,RAG1,RBP7,RNF14,SLC7A11,TMEM173,TNFRSF21,TYMS,UBB	37	6.8e-06
Dermatological Diseases and Conditions,Organismal Injury and Abnormalities	Psoriasis		ANXA3,C3,CCNF,CD36,CDC25B,CEBPB,CTSV,CXCL5,CYP1A1,F13A1,FMO5,FN1,FOS,HMOX1,IFI16,IFI44L,IL1B,IL20RB,KPNA2,KRT18,MAD2L1,MKI67,MMP9,NFIL3,SERPINB1,SERPINE1,SOCS2,TF,TIMP2	29	1.29e-05
DNA Replication, Recombination, and Repair	Condensation of chromosomes		CDK1,KIF4A,MAD2L1,NCAPD2,NCAPD3,NCAPG,NCAPH,SMC2,TOP2A	9	6.19e-10
DNA Replication, Recombination, and Repair	Condensation of mitotic chromosomes		NCAPD2,NCAPD3,NCAPG,NCAPH,SMC2	5	9.47e-07
Endocrine System Disorders,Gastrointestinal Disease,Metabolic Disease,Organismal Injury and Abnormalities	Non-insulin-dependent diabetes mellitus		ACE2,AGTR1,ALPL,APOB,BPI,CDC42,CTH,EDN1,FABP2,FN1,FOS,GPNMB,GRIA4,IL1B,IRS2,KCNJ1,KIF11,MGAM,MMP9,PSMB7,RGS5,SERPINE1,SLC7A11,TF,TSPAN8	25	5.78e-06
Endocrine System Disorders,Organismal Injury and Abnormalities,Reproductive System Disease	Ovarian lesion		ABCB1,ACE2,ADAM19,ALOXE3,ANKRD24,ANLN,ANPEP,APOB,ASPM,AURKB,BIRC5,C3,CAD,CCL3,CCNB1,CCNB2,CD36,CDC42,CDK1,CENPE,CLDN4,CYP24A1,DCST1,DRP2,E2F8,EGF,F13A1,FANCD2,FASLG,FFAR2,FN1,FOS,FOXM1,GAL3ST3,GPA33,GRIA4,GRIN2B,HAS2,HBE1,HDAC3,HMMR,IFI44L,IGFBP1,IL1B,IMPG1,IRS2,KIF23,KNTC1,KPNA2,KRT8,LRP4,LTB4R,MAG,MEP1B,MGAM,MKI67,MMP9,MTFR2,NACC2,NCAN,NEFM,PLB1,POLE,POLQ,PSAT1,RACGAP1,RAD54B,RNF17,SERPINE1,SHA…	81	3.86e-10
Gene Expression	Activation of kinetochores		NCAPG,NCAPG2,SMC2	3	3.55e-06
Infectious Diseases	Tuberculosis		ABCB1,BPI,CDCA7L,CISH,FKBP5,GPA33,GRIN2B,IFI16,IFI44L,OLFM4,PSMB8,PSMB9,TOP2A,TYMS	14	5.3e-06
Nutritional Disease	Nondiabetic obesity		AURKB,CCNA2,CCNB1,CDK1,FOXM1,NEK2,PLK1	7	6.47e-12
Organ Morphology,Organismal Development,Renal and Urological System Development and Function	Morphology of kidney		ACE2,AGTR1,CAT,CD36,CEBPB,CYP24A1,EDN1,EGF,FABP2,HMOX1,IGFBP1,LAMC2,LRP4,RAG1,SERPINE1,SKP2,SLC12A1,SLC14A2,TK1	19	2.87e-05
Organismal Development	Morphology of body cavity		ABCB1,ACE2,ADAM19,AGTR1,AKAP12,ALPL,APOB,AURKA,BCL6,BIRC5,C3,CAPN1,CAT,CCNA2,CCNB2,CD36,CDC25B,CEBPB,CISH,CTSV,CYP1A1,CYP24A1,EDN1,EGF,FABP2,FASLG,FN1,FOS,FOXM1,FRRS1,HAS2,HMOX1,IGFBP1,IL1B,IRS2,KRT18,KRT8,LAMC2,LRP4,MCPH1,MFAP4,MMP9,MYB,MYH7,NFIL3,NR6A1,ONECUT1,PNP,RAG1,RGS5,S100A1,SERPINE1,SKP2,SLC12A1,SLC14A2,SLC26A3,SLC4A4,STK35,TACC3,TF,TIMP2,TK1,TOP2A,TRAIP,ZG16,ZP2,ZP3	67	1.36e-05
Organismal Development,Organismal Injury and Abnormalities	Abnormal morphology of abdomen		ABCB1,ACE2,ADAM19,AGTR1,AKAP12,ALPL,BCL6,C3,CAT,CD36,CDC25B,CEBPB,CISH,CYP1A1,CYP24A1,EDN1,EGF,FASLG,FOS,FOXM1,HMOX1,IRS2,KRT18,KRT8,LAMC2,LRP4,MCPH1,MMP9,MYB,NFIL3,ONECUT1,RAG1,SERPINE1,SKP2,SLC12A1,SLC26A3,SLC4A4,STK35,TF,TK1,ZG16,ZP2,ZP3	43	1.68e-05
Organismal Injury and Abnormalities,Renal and Urological Disease	Renal lesion		ABCB1,ADAM19,AGTR1,ANLN,ANPEP,ASPM,AURKA,AURKB,BIRC5,BUB1B,C3,CAD,CENPE,CENPF,CENPU,CIT,CLDN4,CXCL2,CYP1A1,DISP2,E2F8,EDN1,EGF,FANCD2,FASLG,FN1,FOS,HBE1,HMOX1,IFI16,IL1B,IMPG1,IRS2,KIF11,KIF14,KIF18A,LAMB3,LCT,MKI67,MMP9,MR1,MYH7,NCAN,NUMA1,ONECUT1,PKMYT1,PLB1,PNP,POLQ,RACGAP1,RNF17,S100A1,SERPINE1,SKA3,SKP2,SLC4A4,SLC7A11,SUSD5,TIMP2,TOP2A,TYMS,ZAN	62	2.85e-08
Organismal Injury and Abnormalities,Reproductive System Disease	Benign pelvic disease		ATP2B2,AURKB,BCL6,BIRC5,BUB1B,CCNA2,CDK1,CEBPB,CXCL5,FN1,FOS,FTH1,GZMA,HAUS3,IFI44L,IGFBP1,IL1R2,IRS2,KIF20A,KRT8,LTB4R,MMP9,MR1,NFIL3,NR6A1,NSL1,RGS5,S100A1,SERPINB1,TIMP2,TK1,TOP2A,USF2,WEE1	34	1.55e-07
Organismal Injury and Abnormalities,Reproductive System Disease	Endometriosis		ATP2B2,BCL6,BIRC5,BUB1B,CCNA2,CDK1,CEBPB,CXCL5,FN1,FOS,GZMA,IGFBP1,IL1R2,IRS2,KIF20A,KRT8,LTB4R,MMP9,NFIL3,S100A1,SERPINB1,TIMP2,TK1,TOP2A,USF2,WEE1	26	2.01e-07
Renal and Urological System Development and Function	Morphology of urinary system		ACE2,AGTR1,CAT,CD36,CEBPB,CLDN4,CYP24A1,EDN1,EGF,FABP2,HMOX1,IGFBP1,LAMC2,LRP4,RAG1,SERPINE1,SKP2,SLC12A1,SLC14A2,TK1	20	3.21e-05
